# Supplementary material for: Intramolecular hydrogen-bonding in a cobalt aqua complex and electrochemical water oxidation activity
Source: Chem Sci. 2018 Feb 6;9(10):2750–5. doi: 10.1039/c7sc04960a (PMC5912104; doi:10.1039/c7sc04960a)
Supplement: Supplementary file 2 [file SC-009-C7SC04960A-s002.cif]

# Electronic Supplementary Material (ESI) for Chemical Science.
# This journal is © The Royal Society of Chemistry 2018

####################################################################### 
# 
# This file contains crystal structure data downloaded from the 
# Cambridge Structural Database (CSD) hosted by the Cambridge 
# Crystallographic Data Centre (CCDC).
# 
# Full information about CCDC data access policies and citation 
# guidelines are available at http://www.ccdc.cam.ac.uk/access/V1 
# 
# Audit and citation data items may have been added by the CCDC. 
# Please retain this information to preserve the provenance of 
# this file and to allow appropriate attribution of the data. 
# 
#######################################################################

data_jyy97
_database_code_depnum_ccdc_archive 'CCDC 1586338'
_audit_update_record             
;
2017-11-17 deposited with the CCDC.
2018-02-06 downloaded from the CCDC.
;

_audit_creation_method           SHELXL-2014/7
_shelx_SHELXL_version_number     2014/7
_chemical_name_systematic        ?
_chemical_name_common            ?
_chemical_melting_point          ?
_chemical_formula_moiety         ?
_chemical_formula_sum            'C20 H36 B2 Co F8 N6 O2'
_chemical_formula_weight         625.10

loop_
_atom_type_symbol
_atom_type_description
_atom_type_scat_dispersion_real
_atom_type_scat_dispersion_imag
_atom_type_scat_source
C C 0.0033 0.0016 'International Tables Vol C Tables 4.2.6.8 and 6.1.1.4'
H H 0.0000 0.0000 'International Tables Vol C Tables 4.2.6.8 and 6.1.1.4'
B B 0.0013 0.0007 'International Tables Vol C Tables 4.2.6.8 and 6.1.1.4'
N N 0.0061 0.0033 'International Tables Vol C Tables 4.2.6.8 and 6.1.1.4'
O O 0.0106 0.0060 'International Tables Vol C Tables 4.2.6.8 and 6.1.1.4'
F F 0.0171 0.0103 'International Tables Vol C Tables 4.2.6.8 and 6.1.1.4'
Co Co 0.3494 0.9721 'International Tables Vol C Tables 4.2.6.8 and 6.1.1.4'

_space_group_crystal_system      monoclinic
_space_group_IT_number           13
_space_group_name_H-M_alt        'P 2/n'
_space_group_name_Hall           '-P 2yac'

_shelx_space_group_comment       
; 
The symmetry employed for this shelxl refinement is uniquely defined 
by the following loop, which should always be used as a source of 
symmetry information in preference to the above space-group names. 
They are only intended as comments. 
;

loop_
_space_group_symop_operation_xyz
'x, y, z'
'-x+1/2, y, -z+1/2'
'-x, -y, -z'
'x-1/2, -y, z-1/2'

_cell_length_a                   8.3869(7)
_cell_length_b                   7.9947(6)
_cell_length_c                   19.4819(16)
_cell_angle_alpha                90
_cell_angle_beta                 90.1405(11)
_cell_angle_gamma                90
_cell_volume                     1306.27(18)
_cell_formula_units_Z            2
_cell_measurement_temperature    88(2)
_cell_measurement_reflns_used    8048
_cell_measurement_theta_min      2.55
_cell_measurement_theta_max      28.95

_exptl_crystal_description       irregular
_exptl_crystal_colour            pink
_exptl_crystal_density_meas      not_measured
_exptl_crystal_density_method    not_measured
_exptl_crystal_density_diffrn    1.589
_exptl_crystal_F_000             646
_exptl_transmission_factor_min   ?
_exptl_transmission_factor_max   ?
_exptl_crystal_size_max          0.336
_exptl_crystal_size_mid          0.255
_exptl_crystal_size_min          0.200
_exptl_absorpt_coefficient_mu    0.746
_shelx_estimated_absorpt_T_min   0.788
_shelx_estimated_absorpt_T_max   0.865
_exptl_absorpt_correction_type   multi-scan
_exptl_absorpt_correction_T_min  0.6750
_exptl_absorpt_correction_T_max  0.7458
_exptl_absorpt_process_details   'Bruker SADABS 2014/5'
_exptl_absorpt_special_details   ?
_diffrn_ambient_temperature      88(2)
_diffrn_radiation_wavelength     0.71073
_diffrn_radiation_type           MoK\a
_diffrn_source                   'fine-focus sealed tube'
_diffrn_measurement_device_type  'Bruker SMART APEX II CCD'
_diffrn_measurement_method       '\f and \w scans'
_diffrn_detector_area_resol_mean ?
_diffrn_reflns_number            15619
_diffrn_reflns_av_unetI/netI     0.0208
_diffrn_reflns_av_R_equivalents  0.0249
_diffrn_reflns_limit_h_min       -11
_diffrn_reflns_limit_h_max       11
_diffrn_reflns_limit_k_min       -10
_diffrn_reflns_limit_k_max       10
_diffrn_reflns_limit_l_min       -26
_diffrn_reflns_limit_l_max       25
_diffrn_reflns_theta_min         2.091
_diffrn_reflns_theta_max         28.990
_diffrn_reflns_theta_full        25.500
_diffrn_measured_fraction_theta_max 0.949
_diffrn_measured_fraction_theta_full 1.000
_diffrn_reflns_Laue_measured_fraction_max 0.949
_diffrn_reflns_Laue_measured_fraction_full 1.000
_diffrn_reflns_point_group_measured_fraction_max 0.949
_diffrn_reflns_point_group_measured_fraction_full 1.000
_reflns_number_total             3301
_reflns_number_gt                2937
_reflns_threshold_expression     'I > 2\s(I)'
_reflns_Friedel_coverage         0.000
_reflns_Friedel_fraction_max     .
_reflns_Friedel_fraction_full    .

_reflns_special_details          
; 
 Reflections were merged by SHELXL according to the crystal 
 class for the calculation of statistics and refinement. 
  
 _reflns_Friedel_fraction is defined as the number of unique 
 Friedel pairs measured divided by the number that would be 
 possible theoretically, ignoring centric projections and 
 systematic absences. 
;

_computing_data_collection       'Bruker APEX2 2014.11-0, 2014'
_computing_cell_refinement       'Bruker SAINT 8.34a, 2013'
_computing_data_reduction        'Bruker SAINT 8.34a, 2013'
_computing_structure_solution    'Bruker SHELXTL 2014/4'
_computing_structure_refinement  'SHELXL-2014/7 (Sheldrick, 2014)'
_computing_molecular_graphics    'Bruker SHELXTL'
_computing_publication_material  'Bruker SHELXTL'
_refine_special_details          
;
A pink crystal of approximate dimensions 0.200 x 0.255 x 0.336 mm was mounted in a 
cryoloop and transferred to a Bruker SMART APEX II diffractometer.  The APEX2 program 
package was used to determine the unit-cell parameters and for data collection (20 sec/frame 
scan time for a sphere of diffraction data).  The raw frame data was processed using SAINT 
and SADABS to yield the reflection data file.  Subsequent calculations were carried out 
using the SHELXTL program.  The diffraction symmetry was 2/m and the systematic absences 
were consistent with the monoclinic space group P2/n that was later determined to be correct.

The structure was solved by direct methods and refined on F2 by full-matrix least-squares 
techniques.  The analytical scattering factors5 for neutral atoms were used throughout the 
analysis.  Hydrogen atoms were located from a difference-Fourier map and refined (x,y,z and Uiso).  
The molecule was located on a two-fold rotation axis.

At convergence, wR2 = 0.0693 and Goof = 1.031 for 249 variables refined against 3301 data (0.73\%A), 
R1 = 0.0270 for those 2937 data with I > 2.0sigma(I).  
;
_refine_ls_structure_factor_coef Fsqd
_refine_ls_matrix_type           full
_refine_ls_weighting_scheme      calc
_refine_ls_weighting_details     
'w=1/[\s^2^(Fo^2^)+(0.0343P)^2^+0.5721P] where P=(Fo^2^+2Fc^2^)/3'
_atom_sites_solution_primary     direct
_atom_sites_solution_secondary   difmap
_atom_sites_solution_hydrogens   difmap
_refine_ls_hydrogen_treatment    refall
_refine_ls_extinction_method     none
_refine_ls_extinction_coef       ?
_refine_ls_number_reflns         3301
_refine_ls_number_parameters     249
_refine_ls_number_restraints     0
_refine_ls_R_factor_all          0.0320
_refine_ls_R_factor_gt           0.0270
_refine_ls_wR_factor_ref         0.0693
_refine_ls_wR_factor_gt          0.0666
_refine_ls_goodness_of_fit_ref   1.031
_refine_ls_restrained_S_all      1.031
_refine_ls_shift/su_max          0.000
_refine_ls_shift/su_mean         0.000

loop_
_atom_site_label
_atom_site_type_symbol
_atom_site_fract_x
_atom_site_fract_y
_atom_site_fract_z
_atom_site_U_iso_or_equiv
_atom_site_adp_type
_atom_site_occupancy
_atom_site_site_symmetry_order
_atom_site_calc_flag
_atom_site_refinement_flags_posn
_atom_site_refinement_flags_adp
_atom_site_refinement_flags_occupancy
_atom_site_disorder_assembly
_atom_site_disorder_group
Co1 Co 0.2500 0.40023(3) 0.2500 0.01226(8) Uani 1 2 d S T P . .
O1 O 0.07677(13) 0.23053(13) 0.27222(6) 0.0208(2) Uani 1 1 d . . . . .
H1 H 0.056(3) 0.217(3) 0.3110(13) 0.054(7) Uiso 1 1 d . . . . .
H2 H 0.015(2) 0.181(3) 0.2493(10) 0.033(5) Uiso 1 1 d . . . . .
N1 N 0.33474(13) 0.43428(13) 0.35837(5) 0.0143(2) Uani 1 1 d . . . . .
N2 N 0.41862(13) 0.60428(13) 0.23299(6) 0.0164(2) Uani 1 1 d . . . . .
N3 N 0.16737(13) 0.24333(14) 0.41423(6) 0.0169(2) Uani 1 1 d . . . . .
C1 C 0.25851(15) 0.39101(16) 0.41690(7) 0.0159(2) Uani 1 1 d . . . . .
C2 C 0.26838(17) 0.49112(18) 0.47603(7) 0.0206(3) Uani 1 1 d . . . . .
C3 C 0.36044(17) 0.63415(19) 0.47512(7) 0.0232(3) Uani 1 1 d . . . . .
C4 C 0.44572(17) 0.67401(17) 0.41645(7) 0.0214(3) Uani 1 1 d . . . . .
C5 C 0.43034(15) 0.57057(16) 0.35977(7) 0.0169(3) Uani 1 1 d . . . . .
C6 C 0.52179(16) 0.60452(17) 0.29494(7) 0.0179(3) Uani 1 1 d . . . . .
C7 C 0.32321(17) 0.76104(16) 0.22707(8) 0.0214(3) Uani 1 1 d . . . . .
C8 C 0.52483(18) 0.5947(2) 0.17219(8) 0.0242(3) Uani 1 1 d . . . . .
C9 C 0.26271(18) 0.09224(17) 0.40097(8) 0.0215(3) Uani 1 1 d . . . . .
C10 C 0.05929(18) 0.2167(2) 0.47239(7) 0.0229(3) Uani 1 1 d . . . . .
B1 B 0.71972(18) 0.08440(19) 0.36143(8) 0.0183(3) Uani 1 1 d . . . . .
F1 F 0.60792(10) 0.03368(11) 0.31137(4) 0.02548(19) Uani 1 1 d . . . . .
F2 F 0.66690(10) 0.03289(11) 0.42557(4) 0.02481(19) Uani 1 1 d . . . . .
F3 F 0.73332(12) 0.25774(11) 0.35965(5) 0.0309(2) Uani 1 1 d . . . . .
F4 F 0.86709(10) 0.01163(11) 0.34786(4) 0.0272(2) Uani 1 1 d . . . . .
H2A H 0.216(2) 0.459(2) 0.5152(9) 0.022(4) Uiso 1 1 d . . . . .
H3A H 0.365(2) 0.702(2) 0.5144(9) 0.031(5) Uiso 1 1 d . . . . .
H4A H 0.5109(19) 0.766(2) 0.4138(8) 0.019(4) Uiso 1 1 d . . . . .
H6A H 0.577(2) 0.707(2) 0.2980(8) 0.025(4) Uiso 1 1 d . . . . .
H6B H 0.5987(19) 0.515(2) 0.2897(8) 0.019(4) Uiso 1 1 d . . . . .
H7A H 0.2937(19) 0.771(2) 0.1780(9) 0.022(4) Uiso 1 1 d . . . . .
H7B H 0.388(2) 0.854(2) 0.2380(9) 0.023(4) Uiso 1 1 d . . . . .
H8A H 0.595(2) 0.684(2) 0.1720(9) 0.028(4) Uiso 1 1 d . . . . .
H8B H 0.462(2) 0.599(2) 0.1307(9) 0.025(4) Uiso 1 1 d . . . . .
H8C H 0.587(2) 0.493(2) 0.1732(9) 0.030(5) Uiso 1 1 d . . . . .
H9A H 0.328(2) 0.111(2) 0.3616(10) 0.028(5) Uiso 1 1 d . . . . .
H9B H 0.190(2) 0.005(2) 0.3939(9) 0.026(4) Uiso 1 1 d . . . . .
H9C H 0.326(2) 0.066(2) 0.4395(10) 0.029(5) Uiso 1 1 d . . . . .
H10A H -0.006(2) 0.317(2) 0.4788(9) 0.028(4) Uiso 1 1 d . . . . .
H10B H 0.115(2) 0.195(2) 0.5149(9) 0.026(4) Uiso 1 1 d . . . . .
H10C H -0.010(2) 0.126(2) 0.4607(9) 0.029(5) Uiso 1 1 d . . . . .

loop_
_atom_site_aniso_label
_atom_site_aniso_U_11
_atom_site_aniso_U_22
_atom_site_aniso_U_33
_atom_site_aniso_U_23
_atom_site_aniso_U_13
_atom_site_aniso_U_12
Co1 0.01327(12) 0.00895(12) 0.01457(12) 0.000 -0.00044(8) 0.000
O1 0.0257(5) 0.0214(5) 0.0155(5) -0.0002(4) 0.0004(4) -0.0099(4)
N1 0.0149(5) 0.0122(5) 0.0158(5) -0.0005(4) -0.0017(4) 0.0011(4)
N2 0.0166(5) 0.0139(5) 0.0189(5) 0.0009(4) -0.0023(4) -0.0018(4)
N3 0.0185(5) 0.0163(5) 0.0158(5) 0.0004(4) 0.0016(4) 0.0011(4)
C1 0.0164(6) 0.0149(6) 0.0164(6) 0.0001(5) -0.0016(5) 0.0040(5)
C2 0.0213(7) 0.0242(7) 0.0162(6) -0.0029(5) -0.0015(5) 0.0044(5)
C3 0.0257(7) 0.0221(7) 0.0219(7) -0.0086(6) -0.0061(6) 0.0045(6)
C4 0.0220(7) 0.0157(6) 0.0265(7) -0.0036(5) -0.0079(5) 0.0008(5)
C5 0.0163(6) 0.0142(6) 0.0203(6) 0.0005(5) -0.0053(5) 0.0018(5)
C6 0.0154(6) 0.0154(6) 0.0230(7) 0.0016(5) -0.0042(5) -0.0031(5)
C7 0.0223(7) 0.0113(6) 0.0305(8) 0.0051(5) -0.0084(6) -0.0034(5)
C8 0.0225(7) 0.0271(8) 0.0231(7) 0.0004(6) 0.0026(6) -0.0106(6)
C9 0.0261(7) 0.0152(6) 0.0233(7) -0.0005(5) 0.0023(6) 0.0017(5)
C10 0.0241(7) 0.0252(7) 0.0195(7) 0.0020(6) 0.0051(6) -0.0004(6)
B1 0.0203(7) 0.0178(7) 0.0169(7) 0.0004(5) -0.0004(5) -0.0011(5)
F1 0.0271(4) 0.0273(4) 0.0220(4) -0.0017(3) -0.0074(3) 0.0007(4)
F2 0.0284(4) 0.0279(4) 0.0181(4) 0.0021(3) 0.0022(3) -0.0048(4)
F3 0.0393(5) 0.0172(4) 0.0361(5) 0.0028(4) 0.0015(4) -0.0035(4)
F4 0.0221(4) 0.0330(5) 0.0264(4) 0.0008(4) 0.0011(3) 0.0051(4)

_geom_special_details            
; 
 All esds (except the esd in the dihedral angle between two l.s. planes) 
 are estimated using the full covariance matrix.  The cell esds are taken 
 into account individually in the estimation of esds in distances, angles 
 and torsion angles; correlations between esds in cell parameters are only 
 used when they are defined by crystal symmetry.  An approximate (isotropic) 
 treatment of cell esds is used for estimating esds involving l.s. planes. 
;

loop_
_geom_bond_atom_site_label_1
_geom_bond_atom_site_label_2
_geom_bond_distance
_geom_bond_site_symmetry_2
_geom_bond_publ_flag
Co1 O1 2.0352(10) 2 ?
Co1 O1 2.0352(10) . ?
Co1 N2 2.1847(11) 2 ?
Co1 N2 2.1847(11) . ?
Co1 N1 2.2426(11) 2 ?
Co1 N1 2.2426(11) . ?
N1 C5 1.3530(17) . ?
N1 C1 1.3535(17) . ?
N2 C6 1.4833(17) . ?
N2 C8 1.4857(18) . ?
N2 C7 1.4912(17) . ?
N3 C1 1.4074(17) . ?
N3 C10 1.4682(17) . ?
N3 C9 1.4718(17) . ?
C1 C2 1.4051(18) . ?
C2 C3 1.380(2) . ?
C3 C4 1.387(2) . ?
C4 C5 1.3853(19) . ?
C5 C6 1.5040(19) . ?
C7 C7 1.520(3) 2 ?
B1 F2 1.3892(17) . ?
B1 F3 1.3909(17) . ?
B1 F4 1.3920(17) . ?
B1 F1 1.4107(17) . ?

loop_
_geom_angle_atom_site_label_1
_geom_angle_atom_site_label_2
_geom_angle_atom_site_label_3
_geom_angle
_geom_angle_site_symmetry_1
_geom_angle_site_symmetry_3
_geom_angle_publ_flag
O1 Co1 O1 96.38(6) 2 . ?
O1 Co1 N2 173.08(4) 2 2 ?
O1 Co1 N2 90.16(4) . 2 ?
O1 Co1 N2 90.16(4) 2 . ?
O1 Co1 N2 173.08(4) . . ?
N2 Co1 N2 83.40(6) 2 . ?
O1 Co1 N1 96.05(4) 2 2 ?
O1 Co1 N1 93.23(4) . 2 ?
N2 Co1 N1 81.28(4) 2 2 ?
N2 Co1 N1 88.30(4) . 2 ?
O1 Co1 N1 93.23(4) 2 . ?
O1 Co1 N1 96.05(4) . . ?
N2 Co1 N1 88.30(4) 2 . ?
N2 Co1 N1 81.28(4) . . ?
N1 Co1 N1 166.06(5) 2 . ?
C5 N1 C1 118.03(11) . . ?
C5 N1 Co1 107.65(8) . . ?
C1 N1 Co1 127.79(8) . . ?
C6 N2 C8 107.40(11) . . ?
C6 N2 C7 111.94(10) . . ?
C8 N2 C7 107.73(11) . . ?
C6 N2 Co1 104.72(8) . . ?
C8 N2 Co1 118.16(8) . . ?
C7 N2 Co1 106.97(8) . . ?
C1 N3 C10 115.43(11) . . ?
C1 N3 C9 113.56(11) . . ?
C10 N3 C9 110.68(11) . . ?
N1 C1 C2 121.21(12) . . ?
N1 C1 N3 116.16(11) . . ?
C2 C1 N3 122.62(12) . . ?
C3 C2 C1 119.56(13) . . ?
C2 C3 C4 119.38(13) . . ?
C5 C4 C3 118.20(13) . . ?
N1 C5 C4 123.42(13) . . ?
N1 C5 C6 115.58(11) . . ?
C4 C5 C6 121.00(12) . . ?
N2 C6 C5 112.67(11) . . ?
N2 C7 C7 112.87(9) . 2 ?
F2 B1 F3 110.13(12) . . ?
F2 B1 F4 109.40(11) . . ?
F3 B1 F4 109.80(12) . . ?
F2 B1 F1 108.89(11) . . ?
F3 B1 F1 108.87(12) . . ?
F4 B1 F1 109.72(11) . . ?

loop_
_geom_torsion_atom_site_label_1
_geom_torsion_atom_site_label_2
_geom_torsion_atom_site_label_3
_geom_torsion_atom_site_label_4
_geom_torsion
_geom_torsion_site_symmetry_1
_geom_torsion_site_symmetry_2
_geom_torsion_site_symmetry_3
_geom_torsion_site_symmetry_4
_geom_torsion_publ_flag
C5 N1 C1 C2 4.70(18) . . . . ?
Co1 N1 C1 C2 -143.23(10) . . . . ?
C5 N1 C1 N3 -176.59(11) . . . . ?
Co1 N1 C1 N3 35.48(15) . . . . ?
C10 N3 C1 N1 -167.56(11) . . . . ?
C9 N3 C1 N1 63.10(15) . . . . ?
C10 N3 C1 C2 11.13(18) . . . . ?
C9 N3 C1 C2 -118.21(14) . . . . ?
N1 C1 C2 C3 -1.6(2) . . . . ?
N3 C1 C2 C3 179.80(12) . . . . ?
C1 C2 C3 C4 -2.0(2) . . . . ?
C2 C3 C4 C5 2.3(2) . . . . ?
C1 N1 C5 C4 -4.48(19) . . . . ?
Co1 N1 C5 C4 149.40(11) . . . . ?
C1 N1 C5 C6 175.35(11) . . . . ?
Co1 N1 C5 C6 -30.77(12) . . . . ?
C3 C4 C5 N1 1.0(2) . . . . ?
C3 C4 C5 C6 -178.81(12) . . . . ?
C8 N2 C6 C5 -165.61(11) . . . . ?
C7 N2 C6 C5 76.34(13) . . . . ?
Co1 N2 C6 C5 -39.19(12) . . . . ?
N1 C5 C6 N2 50.60(15) . . . . ?
C4 C5 C6 N2 -129.57(13) . . . . ?
C6 N2 C7 C7 -79.69(16) . . . 2 ?
C8 N2 C7 C7 162.46(13) . . . 2 ?
Co1 N2 C7 C7 34.47(15) . . . 2 ?

loop_
_geom_hbond_atom_site_label_D
_geom_hbond_atom_site_label_H
_geom_hbond_atom_site_label_A
_geom_hbond_distance_DH
_geom_hbond_distance_HA
_geom_hbond_distance_DA
_geom_hbond_angle_DHA
_geom_hbond_site_symmetry_A
O1 H1 N3 0.78(2) 2.23(2) 2.8692(16) 140(2) .

_refine_diff_density_max         0.385
_refine_diff_density_min         -0.222
_refine_diff_density_rms         0.053

_shelx_res_file                  
; 
  
    jyy97.res created by SHELXL-2014/7 
  
  
TITL jyy97 in P2/n 
CELL 0.71073   8.38690   7.99470  19.48190  90.0000  90.1405  90.0000 
ZERR    2.00   0.00070   0.00060   0.00160   0.0000   0.0011   0.0000 
LATT  1 
SYMM 0.5-X, Y, 0.5-Z 
SFAC C H B N O F CO 
UNIT 40 72 4 12 4 16 2 
TEMP -185.000 
SIZE 0.200 0.255 0.336 
  
L.S. 12 
FMAP 2 
PLAN 10 
  
ACTA 51 
CONF 
  
HTAB O1 N3 
EQIV $1 x-1, y, z 
  
WGHT    0.034300    0.572100 
FVAR       0.16986 
CO1   7    0.250000    0.400235    0.250000    10.50000    0.01327    0.00895 = 
         0.01457    0.00000   -0.00044    0.00000 
O1    5    0.076765    0.230532    0.272219    11.00000    0.02569    0.02137 = 
         0.01546   -0.00018    0.00040   -0.00994 
H1    2    0.056052    0.216517    0.311011    11.00000    0.05352 
H2    2    0.015446    0.180950    0.249342    11.00000    0.03289 
N1    4    0.334738    0.434283    0.358371    11.00000    0.01487    0.01224 = 
         0.01584   -0.00049   -0.00167    0.00115 
N2    4    0.418618    0.604278    0.232986    11.00000    0.01655    0.01389 = 
         0.01887    0.00088   -0.00226   -0.00182 
N3    4    0.167371    0.243326    0.414231    11.00000    0.01851    0.01631 = 
         0.01585    0.00037    0.00157    0.00105 
C1    1    0.258512    0.391014    0.416896    11.00000    0.01635    0.01486 = 
         0.01638    0.00008   -0.00164    0.00403 
C2    1    0.268384    0.491123    0.476031    11.00000    0.02131    0.02416 = 
         0.01623   -0.00286   -0.00147    0.00443 
C3    1    0.360440    0.634154    0.475121    11.00000    0.02565    0.02210 = 
         0.02191   -0.00860   -0.00609    0.00450 
C4    1    0.445722    0.674006    0.416451    11.00000    0.02203    0.01566 = 
         0.02651   -0.00361   -0.00787    0.00078 
C5    1    0.430341    0.570571    0.359772    11.00000    0.01629    0.01422 = 
         0.02027    0.00049   -0.00527    0.00182 
C6    1    0.521790    0.604517    0.294938    11.00000    0.01542    0.01536 = 
         0.02300    0.00155   -0.00421   -0.00310 
C7    1    0.323208    0.761036    0.227070    11.00000    0.02230    0.01133 = 
         0.03048    0.00513   -0.00842   -0.00344 
C8    1    0.524832    0.594670    0.172191    11.00000    0.02254    0.02706 = 
         0.02310    0.00040    0.00258   -0.01057 
C9    1    0.262711    0.092240    0.400974    11.00000    0.02615    0.01525 = 
         0.02326   -0.00055    0.00234    0.00170 
C10   1    0.059292    0.216698    0.472386    11.00000    0.02412    0.02521 = 
         0.01952    0.00195    0.00505   -0.00043 
B1    3    0.719718    0.084400    0.361434    11.00000    0.02027    0.01776 = 
         0.01689    0.00045   -0.00041   -0.00107 
F1    6    0.607923    0.033681    0.311373    11.00000    0.02709    0.02726 = 
         0.02205   -0.00174   -0.00739    0.00073 
F2    6    0.666903    0.032891    0.425571    11.00000    0.02841    0.02790 = 
         0.01814    0.00205    0.00216   -0.00479 
F3    6    0.733317    0.257738    0.359648    11.00000    0.03925    0.01724 = 
         0.03609    0.00278    0.00154   -0.00348 
F4    6    0.867087    0.011632    0.347858    11.00000    0.02212    0.03296 = 
         0.02644    0.00082    0.00109    0.00514 
H2A   2    0.216074    0.458660    0.515242    11.00000    0.02213 
H3A   2    0.364938    0.701785    0.514399    11.00000    0.03119 
H4A   2    0.510883    0.766411    0.413764    11.00000    0.01879 
H6A   2    0.577484    0.707330    0.297996    11.00000    0.02479 
H6B   2    0.598702    0.515100    0.289663    11.00000    0.01861 
H7A   2    0.293736    0.771461    0.177988    11.00000    0.02159 
H7B   2    0.388126    0.853609    0.238037    11.00000    0.02272 
H8A   2    0.594926    0.684280    0.172037    11.00000    0.02757 
H8B   2    0.461563    0.599148    0.130730    11.00000    0.02502 
H8C   2    0.587143    0.492687    0.173160    11.00000    0.02996 
H9A   2    0.327514    0.110766    0.361600    11.00000    0.02816 
H9B   2    0.190364    0.004720    0.393858    11.00000    0.02614 
H9C   2    0.325899    0.065544    0.439515    11.00000    0.02853 
H10A  2   -0.005730    0.316688    0.478788    11.00000    0.02819 
H10B  2    0.114833    0.195093    0.514922    11.00000    0.02619 
H10C  2   -0.009995    0.125521    0.460689    11.00000    0.02885 
HKLF 4 
  
REM  jyy97 in P2/n 
REM R1 =  0.0270 for    2937 Fo > 4sig(Fo)  and  0.0320 for all    3301 data 
REM    249 parameters refined using      0 restraints 
  
END 
  
WGHT      0.0343      0.5737 
  
REM Highest difference peak  0.385,  deepest hole -0.222,  1-sigma level  0.053 
Q1    1   0.2795  0.4313  0.4469  11.00000  0.05    0.39 
Q2    1   0.4745  0.5931  0.3304  11.00000  0.05    0.38 
Q3    1   0.4337  0.6140  0.3878  11.00000  0.05    0.35 
Q4    1   0.2500  0.7606  0.2500  10.50000  0.05    0.35 
Q5    1   0.2130  0.1715  0.4068  11.00000  0.05    0.33 
Q6    1   0.2983  0.4163  0.3887  11.00000  0.05    0.30 
Q7    1   0.2402  0.4734  0.2837  11.00000  0.05    0.30 
Q8    1   0.3947  0.4942  0.3672  11.00000  0.05    0.29 
Q9    1   0.3469  0.5400  0.4776  11.00000  0.05    0.29 
Q10   1   0.3792  0.6612  0.4407  11.00000  0.05    0.27 
;
_shelx_res_checksum              40512

_exptl_crystal_recrystallization_method 'Re-crystallisation from solvent'
####################################################################### 
# 
# This file contains crystal structure data downloaded from the 
# Cambridge Structural Database (CSD) hosted by the Cambridge 
# Crystallographic Data Centre (CCDC).
# 
# Full information about CCDC data access policies and citation 
# guidelines are available at http://www.ccdc.cam.ac.uk/access/V1 
# 
# Audit and citation data items may have been added by the CCDC. 
# Please retain this information to preserve the provenance of 
# this file and to allow appropriate attribution of the data. 
# 
#######################################################################

data_jyy83
_database_code_depnum_ccdc_archive 'CCDC 1586340'
_audit_update_record             
;
2017-11-17 deposited with the CCDC.
2018-02-06 downloaded from the CCDC.
;

_audit_creation_method           SHELXL-2014/7
_shelx_SHELXL_version_number     2014/7
_chemical_name_systematic        ?
_chemical_name_common            ?
_chemical_melting_point          ?
_chemical_formula_moiety         ?
_chemical_formula_sum            'C22 H37 B2 Co F8 N7 O'
_chemical_formula_weight         648.13

loop_
_atom_type_symbol
_atom_type_description
_atom_type_scat_dispersion_real
_atom_type_scat_dispersion_imag
_atom_type_scat_source
C C 0.0033 0.0016 'International Tables Vol C Tables 4.2.6.8 and 6.1.1.4'
H H 0.0000 0.0000 'International Tables Vol C Tables 4.2.6.8 and 6.1.1.4'
B B 0.0013 0.0007 'International Tables Vol C Tables 4.2.6.8 and 6.1.1.4'
N N 0.0061 0.0033 'International Tables Vol C Tables 4.2.6.8 and 6.1.1.4'
O O 0.0106 0.0060 'International Tables Vol C Tables 4.2.6.8 and 6.1.1.4'
F F 0.0171 0.0103 'International Tables Vol C Tables 4.2.6.8 and 6.1.1.4'
Co Co 0.3494 0.9721 'International Tables Vol C Tables 4.2.6.8 and 6.1.1.4'

_space_group_crystal_system      monoclinic
_space_group_IT_number           15
_space_group_name_H-M_alt        'C 2/c'
_space_group_name_Hall           '-C 2yc'

_shelx_space_group_comment       
; 
The symmetry employed for this shelxl refinement is uniquely defined 
by the following loop, which should always be used as a source of 
symmetry information in preference to the above space-group names. 
They are only intended as comments. 
;

loop_
_space_group_symop_operation_xyz
'x, y, z'
'-x, y, -z+1/2'
'x+1/2, y+1/2, z'
'-x+1/2, y+1/2, -z+1/2'
'-x, -y, -z'
'x, -y, z-1/2'
'-x+1/2, -y+1/2, -z'
'x+1/2, -y+1/2, z-1/2'

_cell_length_a                   28.1807(18)
_cell_length_b                   13.2001(8)
_cell_length_c                   20.3454(13)
_cell_angle_alpha                90
_cell_angle_beta                 129.8712(6)
_cell_angle_gamma                90
_cell_volume                     5808.5(6)
_cell_formula_units_Z            8
_cell_measurement_temperature    88(2)
_cell_measurement_reflns_used    9871
_cell_measurement_theta_min      2.56
_cell_measurement_theta_max      28.23

_exptl_crystal_description       prism
_exptl_crystal_colour            orange
_exptl_crystal_density_meas      not_measured
_exptl_crystal_density_method    not_measured
_exptl_crystal_density_diffrn    1.482
_exptl_crystal_F_000             2680
_exptl_transmission_factor_min   ?
_exptl_transmission_factor_max   ?
_exptl_crystal_size_max          0.158
_exptl_crystal_size_mid          0.134
_exptl_crystal_size_min          0.101
_exptl_absorpt_coefficient_mu    0.672
_shelx_estimated_absorpt_T_min   0.901
_shelx_estimated_absorpt_T_max   0.935
_exptl_absorpt_correction_type   multi-scan
_exptl_absorpt_correction_T_min  0.7274
_exptl_absorpt_correction_T_max  0.8015
_exptl_absorpt_process_details   'Bruker SADABS 2014/5'
_exptl_absorpt_special_details   ?
_diffrn_ambient_temperature      88(2)
_diffrn_radiation_wavelength     0.71073
_diffrn_radiation_type           MoK\a
_diffrn_source                   'fine-focus sealed tube'
_diffrn_measurement_device_type  'Bruker SMART APEX II CCD'
_diffrn_measurement_method       '\f and \w scans'
_diffrn_detector_area_resol_mean ?
_diffrn_reflns_number            34760
_diffrn_reflns_av_unetI/netI     0.0302
_diffrn_reflns_av_R_equivalents  0.0366
_diffrn_reflns_limit_h_min       -37
_diffrn_reflns_limit_h_max       37
_diffrn_reflns_limit_k_min       -17
_diffrn_reflns_limit_k_max       17
_diffrn_reflns_limit_l_min       -26
_diffrn_reflns_limit_l_max       27
_diffrn_reflns_theta_min         1.807
_diffrn_reflns_theta_max         28.276
_diffrn_reflns_theta_full        25.500
_diffrn_measured_fraction_theta_max 0.986
_diffrn_measured_fraction_theta_full 1.000
_diffrn_reflns_Laue_measured_fraction_max 0.986
_diffrn_reflns_Laue_measured_fraction_full 1.000
_diffrn_reflns_point_group_measured_fraction_max 0.986
_diffrn_reflns_point_group_measured_fraction_full 1.000
_reflns_number_total             7125
_reflns_number_gt                5960
_reflns_threshold_expression     'I > 2\s(I)'
_reflns_Friedel_coverage         0.000
_reflns_Friedel_fraction_max     .
_reflns_Friedel_fraction_full    .

_reflns_special_details          
; 
 Reflections were merged by SHELXL according to the crystal 
 class for the calculation of statistics and refinement. 
  
 _reflns_Friedel_fraction is defined as the number of unique 
 Friedel pairs measured divided by the number that would be 
 possible theoretically, ignoring centric projections and 
 systematic absences. 
;

_computing_data_collection       'Bruker APEX2 2014.11-0, 2014'
_computing_cell_refinement       'Bruker SAINT 8.34a, 2013'
_computing_data_reduction        'Bruker SAINT 8.34a, 2013'
_computing_structure_solution    'Bruker SHELXTL 2014/4'
_computing_structure_refinement  'SHELXL-2014/7 (Sheldrick, 2014)'
_computing_molecular_graphics    'Bruker SHELXTL'
_computing_publication_material  'Bruker SHELXTL'
_refine_special_details          
;
An orange crystal of approximate dimensions 0.101 x 0.134 x 0.158 mm was mounted in a cryoloop and 
transferred to a Bruker SMART APEX II diffractometer.  The APEX2 program package was used to determine 
the unit-cell parameters and for data collection (60 sec/frame scan time for a sphere of diffraction 
data).  The raw frame data was processed using SAINT and SADABS to yield the reflection data file.  
Subsequent calculations were carried out using the SHELXTL program.  The diffraction symmetry was 
2/m and the systematic absences were consistent with the monoclinic space groups Cc and C2/c.  It was 
later determined that space group C2/c was correct.

The structure was solved by direct methods and refined on F2 by full-matrix least-squares techniques.  
The analytical scattering factors for neutral atoms were used throughout the analysis.  Hydrogen atoms 
were located from a difference-Fourier map and refined (x,y,z and Uiso).

At convergence, wR2 = 0.0716 and Goof = 1.030 for 518 variables refined against 7125 data (0.75 \%A), 
R1 = 0.0288 for those 5960 data with I > 2.0sigma(I).  
;
_refine_ls_structure_factor_coef Fsqd
_refine_ls_matrix_type           full
_refine_ls_weighting_scheme      calc
_refine_ls_weighting_details     
'w=1/[\s^2^(Fo^2^)+(0.0342P)^2^+3.3035P] where P=(Fo^2^+2Fc^2^)/3'
_atom_sites_solution_primary     direct
_atom_sites_solution_secondary   difmap
_atom_sites_solution_hydrogens   difmap
_refine_ls_hydrogen_treatment    refall
_refine_ls_extinction_method     none
_refine_ls_extinction_coef       ?
_refine_ls_number_reflns         7125
_refine_ls_number_parameters     518
_refine_ls_number_restraints     0
_refine_ls_R_factor_all          0.0389
_refine_ls_R_factor_gt           0.0288
_refine_ls_wR_factor_ref         0.0716
_refine_ls_wR_factor_gt          0.0672
_refine_ls_goodness_of_fit_ref   1.030
_refine_ls_restrained_S_all      1.030
_refine_ls_shift/su_max          0.003
_refine_ls_shift/su_mean         0.000

loop_
_atom_site_label
_atom_site_type_symbol
_atom_site_fract_x
_atom_site_fract_y
_atom_site_fract_z
_atom_site_U_iso_or_equiv
_atom_site_adp_type
_atom_site_occupancy
_atom_site_site_symmetry_order
_atom_site_calc_flag
_atom_site_refinement_flags_posn
_atom_site_refinement_flags_adp
_atom_site_refinement_flags_occupancy
_atom_site_disorder_assembly
_atom_site_disorder_group
Co1 Co 0.62099(2) 0.23349(2) 0.66813(2) 0.01131(6) Uani 1 1 d . . . . .
O1 O 0.53924(5) 0.15438(8) 0.60148(6) 0.0166(2) Uani 1 1 d . . . . .
N1 N 0.57565(5) 0.37073(8) 0.58913(7) 0.0133(2) Uani 1 1 d . . . . .
N2 N 0.60493(5) 0.30856(9) 0.74800(7) 0.0143(2) Uani 1 1 d . . . . .
N3 N 0.71044(5) 0.30893(9) 0.75557(7) 0.0146(2) Uani 1 1 d . . . . .
N4 N 0.67364(5) 0.11223(8) 0.76595(7) 0.0139(2) Uani 1 1 d . . . . .
N5 N 0.56579(6) 0.33595(9) 0.46786(7) 0.0203(3) Uani 1 1 d . . . . .
N6 N 0.59114(5) -0.00059(8) 0.70961(7) 0.0160(2) Uani 1 1 d . . . . .
N7 N 0.64899(5) 0.16742(9) 0.60388(7) 0.0167(2) Uani 1 1 d . . . . .
C1 C 0.57457(6) 0.40499(10) 0.52495(8) 0.0158(3) Uani 1 1 d . . . . .
C2 C 0.58218(6) 0.50923(11) 0.51786(9) 0.0204(3) Uani 1 1 d . . . . .
C3 C 0.58640(7) 0.57693(11) 0.57240(10) 0.0234(3) Uani 1 1 d . . . . .
C4 C 0.58226(6) 0.54324(11) 0.63347(9) 0.0202(3) Uani 1 1 d . . . . .
C5 C 0.57660(6) 0.44056(10) 0.63905(8) 0.0149(3) Uani 1 1 d . . . . .
C6 C 0.56709(6) 0.39952(11) 0.69913(9) 0.0173(3) Uani 1 1 d . . . . .
C7 C 0.66717(6) 0.33708(11) 0.82895(9) 0.0169(3) Uani 1 1 d . . . . .
C8 C 0.70793(6) 0.37875(11) 0.81109(9) 0.0175(3) Uani 1 1 d . . . . .
C9 C 0.75635(6) 0.22643(11) 0.80698(9) 0.0166(3) Uani 1 1 d . . . . .
C10 C 0.73251(6) 0.14235(10) 0.82913(9) 0.0158(3) Uani 1 1 d . . . . .
C11 C 0.77034(7) 0.09663(12) 0.90921(9) 0.0209(3) Uani 1 1 d . . . . .
C12 C 0.74809(7) 0.01358(12) 0.92351(10) 0.0242(3) Uani 1 1 d . . . . .
C13 C 0.68893(7) -0.02125(12) 0.85820(10) 0.0217(3) Uani 1 1 d . . . . .
C14 C 0.65268(6) 0.03034(10) 0.78037(9) 0.0155(3) Uani 1 1 d . . . . .
C15 C 0.57330(7) 0.24897(12) 0.77169(10) 0.0198(3) Uani 1 1 d . . . . .
C16 C 0.73016(7) 0.36873(12) 0.71480(10) 0.0199(3) Uani 1 1 d . . . . .
C17 C 0.57123(9) 0.36797(16) 0.40428(11) 0.0316(4) Uani 1 1 d . . . . .
C18 C 0.52436(7) 0.25009(12) 0.44023(9) 0.0211(3) Uani 1 1 d . . . . .
C19 C 0.55715(8) -0.05023(12) 0.73357(11) 0.0212(3) Uani 1 1 d . . . . .
C20 C 0.59086(8) -0.06350(12) 0.64894(10) 0.0217(3) Uani 1 1 d . . . . .
C21 C 0.66431(6) 0.13600(10) 0.56799(8) 0.0155(3) Uani 1 1 d . . . . .
C22 C 0.68155(8) 0.09851(12) 0.51864(10) 0.0217(3) Uani 1 1 d . . . . .
B1 B 0.83840(8) 0.17367(12) 0.66213(11) 0.0210(3) Uani 1 1 d . . . . .
F1 F 0.81269(6) 0.23935(8) 0.59420(7) 0.0454(3) Uani 1 1 d . . . . .
F2 F 0.80775(5) 0.18102(9) 0.69474(6) 0.0400(3) Uani 1 1 d . . . . .
F3 F 0.83312(4) 0.07503(6) 0.63396(6) 0.0274(2) Uani 1 1 d . . . . .
F4 F 0.90063(5) 0.19656(8) 0.72578(6) 0.0375(2) Uani 1 1 d . . . . .
B2 B 0.39100(7) 0.15550(13) 0.53491(10) 0.0193(3) Uani 1 1 d . . . . .
F5 F 0.42864(4) 0.23885(7) 0.55030(6) 0.0290(2) Uani 1 1 d . . . . .
F6 F 0.37104(4) 0.10689(8) 0.46045(6) 0.0315(2) Uani 1 1 d . . . . .
F7 F 0.42653(4) 0.08996(7) 0.60407(5) 0.0270(2) Uani 1 1 d . . . . .
F8 F 0.34057(4) 0.19029(8) 0.52527(6) 0.0299(2) Uani 1 1 d . . . . .
H1 H 0.5081(10) 0.1810(16) 0.5874(13) 0.043(6) Uiso 1 1 d . . . . .
H2 H 0.5491(10) 0.1044(17) 0.6380(14) 0.050(6) Uiso 1 1 d . . . . .
H2A H 0.5824(7) 0.5313(12) 0.4742(10) 0.018(4) Uiso 1 1 d . . . . .
H3A H 0.5905(8) 0.6461(14) 0.5673(11) 0.026(4) Uiso 1 1 d . . . . .
H4A H 0.5829(7) 0.5857(12) 0.6705(10) 0.020(4) Uiso 1 1 d . . . . .
H6A H 0.5740(7) 0.4530(13) 0.7386(10) 0.022(4) Uiso 1 1 d . . . . .
H6B H 0.5221(8) 0.3794(12) 0.6619(10) 0.022(4) Uiso 1 1 d . . . . .
H7A H 0.6847(7) 0.2755(12) 0.8646(10) 0.014(4) Uiso 1 1 d . . . . .
H7B H 0.6619(7) 0.3875(12) 0.8595(10) 0.016(4) Uiso 1 1 d . . . . .
H8A H 0.6918(7) 0.4430(12) 0.7816(10) 0.017(4) Uiso 1 1 d . . . . .
H8B H 0.7492(7) 0.3881(12) 0.8654(10) 0.017(4) Uiso 1 1 d . . . . .
H9A H 0.7933(8) 0.2518(12) 0.8579(11) 0.022(4) Uiso 1 1 d . . . . .
H9B H 0.7651(7) 0.1964(12) 0.7717(10) 0.017(4) Uiso 1 1 d . . . . .
H11A H 0.8081(8) 0.1219(12) 0.9501(11) 0.021(4) Uiso 1 1 d . . . . .
H12A H 0.7726(8) -0.0188(13) 0.9768(11) 0.028(5) Uiso 1 1 d . . . . .
H13A H 0.6731(8) -0.0793(13) 0.8646(10) 0.023(4) Uiso 1 1 d . . . . .
H15A H 0.5684(8) 0.2886(13) 0.8067(11) 0.026(4) Uiso 1 1 d . . . . .
H15B H 0.5987(8) 0.1884(13) 0.8045(10) 0.022(4) Uiso 1 1 d . . . . .
H15C H 0.5345(8) 0.2296(12) 0.7228(12) 0.022(4) Uiso 1 1 d . . . . .
H16A H 0.7693(8) 0.3984(12) 0.7580(10) 0.020(4) Uiso 1 1 d . . . . .
H16B H 0.7002(8) 0.4208(12) 0.6804(10) 0.020(4) Uiso 1 1 d . . . . .
H16C H 0.7324(8) 0.3260(13) 0.6795(11) 0.024(4) Uiso 1 1 d . . . . .
H17A H 0.6100(10) 0.4047(15) 0.4320(13) 0.042(5) Uiso 1 1 d . . . . .
H17B H 0.5370(9) 0.4103(15) 0.3602(12) 0.035(5) Uiso 1 1 d . . . . .
H17C H 0.5725(9) 0.3075(17) 0.3800(13) 0.047(6) Uiso 1 1 d . . . . .
H18A H 0.5163(8) 0.2386(12) 0.4777(11) 0.022(4) Uiso 1 1 d . . . . .
H18B H 0.5431(9) 0.1894(15) 0.4398(12) 0.040(5) Uiso 1 1 d . . . . .
H18C H 0.4857(8) 0.2617(12) 0.3841(12) 0.023(4) Uiso 1 1 d . . . . .
H20A H 0.6138(7) -0.0287(12) 0.6352(10) 0.020(4) Uiso 1 1 d . . . . .
H20B H 0.5478(8) -0.0710(13) 0.5973(11) 0.026(4) Uiso 1 1 d . . . . .
H20C H 0.6092(8) -0.1284(14) 0.6721(11) 0.028(5) Uiso 1 1 d . . . . .
H21A H 0.5603(7) -0.0092(12) 0.7755(11) 0.019(4) Uiso 1 1 d . . . . .
H21B H 0.5719(8) -0.1185(14) 0.7545(11) 0.025(4) Uiso 1 1 d . . . . .
H21C H 0.5137(8) -0.0525(12) 0.6821(11) 0.023(4) Uiso 1 1 d . . . . .
H22A H 0.6479(10) 0.0611(15) 0.4711(13) 0.043(6) Uiso 1 1 d . . . . .
H22B H 0.7170(9) 0.0568(15) 0.5529(12) 0.040(5) Uiso 1 1 d . . . . .
H22C H 0.6910(8) 0.1529(15) 0.5004(12) 0.033(5) Uiso 1 1 d . . . . .

loop_
_atom_site_aniso_label
_atom_site_aniso_U_11
_atom_site_aniso_U_22
_atom_site_aniso_U_33
_atom_site_aniso_U_23
_atom_site_aniso_U_13
_atom_site_aniso_U_12
Co1 0.01083(9) 0.01222(9) 0.01043(9) -0.00040(7) 0.00661(8) -0.00067(7)
O1 0.0147(5) 0.0164(5) 0.0176(5) 0.0013(4) 0.0099(4) -0.0016(4)
N1 0.0108(5) 0.0144(5) 0.0117(5) 0.0006(4) 0.0059(4) 0.0002(4)
N2 0.0136(5) 0.0156(6) 0.0135(5) 0.0000(4) 0.0085(5) -0.0002(4)
N3 0.0122(5) 0.0164(6) 0.0135(5) 0.0005(4) 0.0075(5) -0.0003(4)
N4 0.0155(5) 0.0141(5) 0.0141(6) 0.0001(4) 0.0103(5) 0.0019(4)
N5 0.0239(6) 0.0241(6) 0.0157(6) 0.0017(5) 0.0140(5) 0.0004(5)
N6 0.0207(6) 0.0131(6) 0.0200(6) -0.0009(4) 0.0157(5) -0.0015(4)
N7 0.0158(5) 0.0188(6) 0.0144(6) 0.0014(5) 0.0092(5) 0.0007(5)
C1 0.0093(6) 0.0197(7) 0.0142(6) 0.0025(5) 0.0056(5) 0.0007(5)
C2 0.0138(6) 0.0231(7) 0.0172(7) 0.0071(6) 0.0066(6) -0.0020(5)
C3 0.0155(7) 0.0153(7) 0.0243(8) 0.0042(6) 0.0059(6) -0.0018(5)
C4 0.0164(7) 0.0151(7) 0.0172(7) -0.0019(5) 0.0053(6) 0.0013(5)
C5 0.0093(6) 0.0164(6) 0.0119(6) 0.0001(5) 0.0035(5) 0.0017(5)
C6 0.0156(7) 0.0187(7) 0.0159(7) -0.0009(5) 0.0093(6) 0.0037(5)
C7 0.0168(7) 0.0183(7) 0.0110(6) -0.0021(5) 0.0067(6) 0.0017(5)
C8 0.0140(6) 0.0170(7) 0.0151(7) -0.0032(5) 0.0063(6) -0.0003(5)
C9 0.0120(6) 0.0193(7) 0.0150(7) 0.0001(5) 0.0071(6) 0.0010(5)
C10 0.0155(6) 0.0172(7) 0.0162(7) -0.0004(5) 0.0107(6) 0.0040(5)
C11 0.0163(7) 0.0277(8) 0.0161(7) 0.0031(6) 0.0093(6) 0.0065(6)
C12 0.0253(8) 0.0297(8) 0.0186(7) 0.0108(6) 0.0145(7) 0.0122(6)
C13 0.0290(8) 0.0193(7) 0.0253(8) 0.0080(6) 0.0213(7) 0.0067(6)
C14 0.0196(7) 0.0148(6) 0.0187(7) 0.0009(5) 0.0154(6) 0.0038(5)
C15 0.0226(7) 0.0243(8) 0.0196(7) -0.0014(6) 0.0168(7) -0.0014(6)
C16 0.0154(7) 0.0225(8) 0.0201(7) 0.0016(6) 0.0106(6) -0.0043(6)
C17 0.0340(10) 0.0458(11) 0.0227(8) 0.0049(8) 0.0218(8) 0.0020(8)
C18 0.0214(7) 0.0219(8) 0.0129(7) -0.0013(5) 0.0077(6) 0.0010(6)
C19 0.0285(8) 0.0174(7) 0.0286(8) -0.0001(6) 0.0233(7) -0.0033(6)
C20 0.0269(8) 0.0202(8) 0.0255(8) -0.0049(6) 0.0203(7) -0.0030(6)
C21 0.0143(6) 0.0149(6) 0.0138(6) 0.0022(5) 0.0074(6) 0.0002(5)
C22 0.0268(8) 0.0226(8) 0.0234(8) -0.0018(6) 0.0196(7) -0.0005(7)
B1 0.0281(9) 0.0168(8) 0.0172(8) 0.0010(6) 0.0141(7) 0.0006(7)
F1 0.0700(8) 0.0283(5) 0.0329(6) 0.0160(4) 0.0307(6) 0.0134(5)
F2 0.0401(6) 0.0572(7) 0.0326(5) 0.0017(5) 0.0278(5) 0.0129(5)
F3 0.0315(5) 0.0169(4) 0.0355(5) -0.0042(4) 0.0222(4) -0.0031(4)
F4 0.0363(6) 0.0488(6) 0.0220(5) -0.0092(4) 0.0162(5) -0.0217(5)
B2 0.0153(7) 0.0273(9) 0.0139(7) 0.0010(6) 0.0087(6) 0.0015(6)
F5 0.0242(5) 0.0271(5) 0.0333(5) 0.0068(4) 0.0174(4) 0.0002(4)
F6 0.0295(5) 0.0452(6) 0.0189(4) -0.0051(4) 0.0152(4) 0.0038(4)
F7 0.0271(5) 0.0285(5) 0.0200(4) 0.0063(4) 0.0126(4) 0.0026(4)
F8 0.0194(4) 0.0479(6) 0.0233(5) -0.0018(4) 0.0141(4) 0.0051(4)

_geom_special_details            
; 
 All esds (except the esd in the dihedral angle between two l.s. planes) 
 are estimated using the full covariance matrix.  The cell esds are taken 
 into account individually in the estimation of esds in distances, angles 
 and torsion angles; correlations between esds in cell parameters are only 
 used when they are defined by crystal symmetry.  An approximate (isotropic) 
 treatment of cell esds is used for estimating esds involving l.s. planes. 
;

loop_
_geom_bond_atom_site_label_1
_geom_bond_atom_site_label_2
_geom_bond_distance
_geom_bond_site_symmetry_2
_geom_bond_publ_flag
Co1 O1 2.0571(10) . ?
Co1 N7 2.1010(12) . ?
Co1 N3 2.1820(11) . ?
Co1 N2 2.1840(11) . ?
Co1 N1 2.2057(11) . ?
Co1 N4 2.2221(11) . ?
N1 C5 1.3590(17) . ?
N1 C1 1.3634(17) . ?
N2 C15 1.4822(18) . ?
N2 C6 1.4860(17) . ?
N2 C7 1.4922(17) . ?
N3 C16 1.4867(18) . ?
N3 C9 1.4895(17) . ?
N3 C8 1.4942(18) . ?
N4 C14 1.3512(17) . ?
N4 C10 1.3523(17) . ?
N5 C1 1.3683(18) . ?
N5 C18 1.4567(19) . ?
N5 C17 1.4594(19) . ?
N6 C14 1.4303(18) . ?
N6 C19 1.4777(17) . ?
N6 C20 1.4835(18) . ?
N7 C21 1.1382(17) . ?
C1 C2 1.414(2) . ?
C2 C3 1.369(2) . ?
C3 C4 1.393(2) . ?
C4 C5 1.378(2) . ?
C5 C6 1.5098(19) . ?
C7 C8 1.513(2) . ?
C9 C10 1.508(2) . ?
C10 C11 1.3886(19) . ?
C11 C12 1.383(2) . ?
C12 C13 1.384(2) . ?
C13 C14 1.3930(19) . ?
C21 C22 1.4542(19) . ?
B1 F1 1.3794(19) . ?
B1 F2 1.3893(19) . ?
B1 F4 1.390(2) . ?
B1 F3 1.3917(18) . ?
B2 F8 1.3826(18) . ?
B2 F7 1.3873(18) . ?
B2 F6 1.3895(18) . ?
B2 F5 1.4170(19) . ?

loop_
_geom_angle_atom_site_label_1
_geom_angle_atom_site_label_2
_geom_angle_atom_site_label_3
_geom_angle
_geom_angle_site_symmetry_1
_geom_angle_site_symmetry_3
_geom_angle_publ_flag
O1 Co1 N7 95.04(4) . . ?
O1 Co1 N3 171.66(4) . . ?
N7 Co1 N3 89.91(4) . . ?
O1 Co1 N2 92.41(4) . . ?
N7 Co1 N2 172.23(4) . . ?
N3 Co1 N2 82.44(4) . . ?
O1 Co1 N1 93.19(4) . . ?
N7 Co1 N1 99.24(4) . . ?
N3 Co1 N1 92.64(4) . . ?
N2 Co1 N1 82.53(4) . . ?
O1 Co1 N4 92.72(4) . . ?
N7 Co1 N4 87.53(4) . . ?
N3 Co1 N4 80.77(4) . . ?
N2 Co1 N4 89.90(4) . . ?
N1 Co1 N4 170.58(4) . . ?
C5 N1 C1 117.92(11) . . ?
C5 N1 Co1 106.73(8) . . ?
C1 N1 Co1 128.11(9) . . ?
C15 N2 C6 108.85(11) . . ?
C15 N2 C7 107.54(11) . . ?
C6 N2 C7 111.48(11) . . ?
C15 N2 Co1 117.12(9) . . ?
C6 N2 Co1 105.72(8) . . ?
C7 N2 Co1 106.15(8) . . ?
C16 N3 C9 108.24(10) . . ?
C16 N3 C8 108.06(11) . . ?
C9 N3 C8 111.16(10) . . ?
C16 N3 Co1 115.91(9) . . ?
C9 N3 Co1 105.55(8) . . ?
C8 N3 Co1 107.94(8) . . ?
C14 N4 C10 118.00(12) . . ?
C14 N4 Co1 129.56(9) . . ?
C10 N4 Co1 110.33(9) . . ?
C1 N5 C18 120.65(12) . . ?
C1 N5 C17 119.67(13) . . ?
C18 N5 C17 113.38(13) . . ?
C14 N6 C19 114.75(11) . . ?
C14 N6 C20 110.71(11) . . ?
C19 N6 C20 111.56(11) . . ?
C21 N7 Co1 176.84(11) . . ?
N1 C1 N5 118.22(12) . . ?
N1 C1 C2 120.57(13) . . ?
N5 C1 C2 121.21(13) . . ?
C3 C2 C1 119.51(14) . . ?
C2 C3 C4 120.06(14) . . ?
C5 C4 C3 117.89(14) . . ?
N1 C5 C4 123.61(13) . . ?
N1 C5 C6 115.66(12) . . ?
C4 C5 C6 120.63(13) . . ?
N2 C6 C5 114.07(11) . . ?
N2 C7 C8 111.27(11) . . ?
N3 C8 C7 111.63(11) . . ?
N3 C9 C10 113.28(11) . . ?
N4 C10 C11 122.59(13) . . ?
N4 C10 C9 116.26(12) . . ?
C11 C10 C9 121.10(13) . . ?
C12 C11 C10 118.74(14) . . ?
C11 C12 C13 119.38(14) . . ?
C12 C13 C14 118.89(14) . . ?
N4 C14 C13 122.26(13) . . ?
N4 C14 N6 115.25(11) . . ?
C13 C14 N6 122.48(13) . . ?
N7 C21 C22 177.32(15) . . ?
F1 B1 F2 110.28(14) . . ?
F1 B1 F4 109.59(13) . . ?
F2 B1 F4 109.84(13) . . ?
F1 B1 F3 109.06(12) . . ?
F2 B1 F3 109.08(13) . . ?
F4 B1 F3 108.97(13) . . ?
F8 B2 F7 111.03(12) . . ?
F8 B2 F6 109.75(12) . . ?
F7 B2 F6 110.02(13) . . ?
F8 B2 F5 109.22(13) . . ?
F7 B2 F5 107.98(12) . . ?
F6 B2 F5 108.78(12) . . ?

loop_
_geom_torsion_atom_site_label_1
_geom_torsion_atom_site_label_2
_geom_torsion_atom_site_label_3
_geom_torsion_atom_site_label_4
_geom_torsion
_geom_torsion_site_symmetry_1
_geom_torsion_site_symmetry_2
_geom_torsion_site_symmetry_3
_geom_torsion_site_symmetry_4
_geom_torsion_publ_flag
C5 N1 C1 N5 -171.93(12) . . . . ?
Co1 N1 C1 N5 42.00(16) . . . . ?
C5 N1 C1 C2 7.90(18) . . . . ?
Co1 N1 C1 C2 -138.16(11) . . . . ?
C18 N5 C1 N1 36.53(18) . . . . ?
C17 N5 C1 N1 -173.18(13) . . . . ?
C18 N5 C1 C2 -143.30(14) . . . . ?
C17 N5 C1 C2 7.0(2) . . . . ?
N1 C1 C2 C3 -4.5(2) . . . . ?
N5 C1 C2 C3 175.32(13) . . . . ?
C1 C2 C3 C4 -1.0(2) . . . . ?
C2 C3 C4 C5 2.8(2) . . . . ?
C1 N1 C5 C4 -6.20(19) . . . . ?
Co1 N1 C5 C4 146.50(12) . . . . ?
C1 N1 C5 C6 170.22(11) . . . . ?
Co1 N1 C5 C6 -37.08(13) . . . . ?
C3 C4 C5 N1 0.9(2) . . . . ?
C3 C4 C5 C6 -175.38(12) . . . . ?
C15 N2 C6 C5 -154.20(12) . . . . ?
C7 N2 C6 C5 87.34(13) . . . . ?
Co1 N2 C6 C5 -27.57(13) . . . . ?
N1 C5 C6 N2 46.86(16) . . . . ?
C4 C5 C6 N2 -136.60(13) . . . . ?
C15 N2 C7 C8 168.03(11) . . . . ?
C6 N2 C7 C8 -72.72(14) . . . . ?
Co1 N2 C7 C8 41.93(12) . . . . ?
C16 N3 C8 C7 159.07(11) . . . . ?
C9 N3 C8 C7 -82.30(14) . . . . ?
Co1 N3 C8 C7 33.00(13) . . . . ?
N2 C7 C8 N3 -52.12(15) . . . . ?
C16 N3 C9 C10 -162.29(12) . . . . ?
C8 N3 C9 C10 79.19(14) . . . . ?
Co1 N3 C9 C10 -37.58(13) . . . . ?
C14 N4 C10 C11 -4.24(19) . . . . ?
Co1 N4 C10 C11 160.85(11) . . . . ?
C14 N4 C10 C9 173.31(11) . . . . ?
Co1 N4 C10 C9 -21.60(14) . . . . ?
N3 C9 C10 N4 42.09(16) . . . . ?
N3 C9 C10 C11 -140.32(13) . . . . ?
N4 C10 C11 C12 3.5(2) . . . . ?
C9 C10 C11 C12 -173.90(13) . . . . ?
C10 C11 C12 C13 -0.4(2) . . . . ?
C11 C12 C13 C14 -1.8(2) . . . . ?
C10 N4 C14 C13 1.86(19) . . . . ?
Co1 N4 C14 C13 -159.89(10) . . . . ?
C10 N4 C14 N6 -177.03(11) . . . . ?
Co1 N4 C14 N6 21.21(16) . . . . ?
C12 C13 C14 N4 1.1(2) . . . . ?
C12 C13 C14 N6 179.94(13) . . . . ?
C19 N6 C14 N4 -150.37(12) . . . . ?
C20 N6 C14 N4 82.27(14) . . . . ?
C19 N6 C14 C13 30.74(18) . . . . ?
C20 N6 C14 C13 -96.62(15) . . . . ?

loop_
_geom_hbond_atom_site_label_D
_geom_hbond_atom_site_label_H
_geom_hbond_atom_site_label_A
_geom_hbond_distance_DH
_geom_hbond_distance_HA
_geom_hbond_distance_DA
_geom_hbond_angle_DHA
_geom_hbond_site_symmetry_A
O1 H1 F5 0.81(2) 2.00(2) 2.8073(14) 177(2) .
O1 H2 N6 0.89(2) 1.80(2) 2.6530(16) 159(2) .

_refine_diff_density_max         0.391
_refine_diff_density_min         -0.315
_refine_diff_density_rms         0.054

_shelx_res_file                  
; 
  
    jyy83.res created by SHELXL-2014/7 
  
  
TITL jyy83 in C2/c 
CELL 0.71073 28.1807   13.2001   20.3454   90.0000  129.8712   90.0000 
ZERR     8.00 0.0018    0.0008    0.0013    0.0000    0.0006    0.0000 
LATT 7 
SYMM -X,+Y,0.5-Z 
SFAC C H B N O F CO 
UNIT 176 296 16 56 8 64 8 
SIZE 0.101 0.134 0.158 
TEMP -185.00 
  
L.S. 12 
FMAP 2 
PLAN 10 
  
ACTA 51 
CONF 
  
HTAB O1 F5 
HTAB O1 N6 
EQIV $1 -x+3/2, y+1/2, -z+3/2 
  
WGHT    0.034200    3.303500 
FVAR       0.06018 
CO1   7    0.620994    0.233485    0.668135    11.00000    0.01083    0.01222 = 
         0.01043   -0.00040    0.00661   -0.00067 
O1    5    0.539236    0.154383    0.601478    11.00000    0.01473    0.01637 = 
         0.01765    0.00132    0.00985   -0.00159 
N1    4    0.575654    0.370731    0.589131    11.00000    0.01081    0.01440 = 
         0.01172    0.00063    0.00590    0.00017 
N2    4    0.604933    0.308558    0.747999    11.00000    0.01356    0.01557 = 
         0.01352    0.00003    0.00850   -0.00018 
N3    4    0.710445    0.308933    0.755572    11.00000    0.01219    0.01636 = 
         0.01355    0.00052    0.00752   -0.00032 
N4    4    0.673637    0.112232    0.765948    11.00000    0.01547    0.01409 = 
         0.01413    0.00008    0.01033    0.00188 
N5    4    0.565785    0.335955    0.467860    11.00000    0.02388    0.02409 = 
         0.01570    0.00168    0.01400    0.00044 
N6    4    0.591138   -0.000590    0.709609    11.00000    0.02069    0.01308 = 
         0.01996   -0.00087    0.01574   -0.00149 
N7    4    0.648991    0.167422    0.603881    11.00000    0.01579    0.01878 = 
         0.01437    0.00141    0.00919    0.00073 
C1    1    0.574566    0.404988    0.524954    11.00000    0.00932    0.01967 = 
         0.01416    0.00249    0.00563    0.00068 
C2    1    0.582177    0.509235    0.517864    11.00000    0.01376    0.02314 = 
         0.01720    0.00711    0.00659   -0.00196 
C3    1    0.586400    0.576934    0.572398    11.00000    0.01552    0.01526 = 
         0.02433    0.00417    0.00588   -0.00183 
C4    1    0.582259    0.543239    0.633470    11.00000    0.01641    0.01514 = 
         0.01724   -0.00190    0.00530    0.00133 
C5    1    0.576605    0.440556    0.639048    11.00000    0.00930    0.01637 = 
         0.01191    0.00010    0.00354    0.00165 
C6    1    0.567088    0.399524    0.699126    11.00000    0.01555    0.01867 = 
         0.01588   -0.00090    0.00926    0.00371 
C7    1    0.667167    0.337082    0.828947    11.00000    0.01675    0.01825 = 
         0.01099   -0.00210    0.00670    0.00165 
C8    1    0.707929    0.378750    0.811086    11.00000    0.01400    0.01701 = 
         0.01506   -0.00324    0.00632   -0.00030 
C9    1    0.756348    0.226427    0.806977    11.00000    0.01205    0.01930 = 
         0.01499    0.00013    0.00708    0.00097 
C10   1    0.732514    0.142352    0.829131    11.00000    0.01546    0.01718 = 
         0.01619   -0.00042    0.01074    0.00400 
C11   1    0.770335    0.096631    0.909207    11.00000    0.01634    0.02774 = 
         0.01610    0.00312    0.00930    0.00645 
C12   1    0.748090    0.013577    0.923510    11.00000    0.02534    0.02972 = 
         0.01856    0.01076    0.01452    0.01216 
C13   1    0.688929   -0.021247    0.858196    11.00000    0.02900    0.01933 = 
         0.02526    0.00797    0.02129    0.00672 
C14   1    0.652677    0.030342    0.780373    11.00000    0.01965    0.01478 = 
         0.01869    0.00087    0.01536    0.00380 
C15   1    0.573297    0.248970    0.771690    11.00000    0.02257    0.02434 = 
         0.01964   -0.00138    0.01681   -0.00143 
C16   1    0.730158    0.368726    0.714804    11.00000    0.01537    0.02251 = 
         0.02008    0.00161    0.01057   -0.00427 
C17   1    0.571233    0.367969    0.404283    11.00000    0.03405    0.04582 = 
         0.02269    0.00490    0.02177    0.00202 
C18   1    0.524363    0.250090    0.440232    11.00000    0.02139    0.02188 = 
         0.01291   -0.00133    0.00768    0.00098 
C19   1    0.557147   -0.050228    0.733575    11.00000    0.02854    0.01736 = 
         0.02862   -0.00008    0.02331   -0.00334 
C20   1    0.590860   -0.063503    0.648945    11.00000    0.02692    0.02021 = 
         0.02552   -0.00492    0.02030   -0.00298 
C21   1    0.664305    0.136001    0.567994    11.00000    0.01431    0.01488 = 
         0.01383    0.00216    0.00739    0.00018 
C22   1    0.681545    0.098506    0.518640    11.00000    0.02681    0.02263 = 
         0.02339   -0.00184    0.01961   -0.00048 
B1    3    0.838397    0.173673    0.662129    11.00000    0.02808    0.01680 = 
         0.01716    0.00101    0.01405    0.00065 
F1    6    0.812693    0.239350    0.594202    11.00000    0.06997    0.02830 = 
         0.03295    0.01602    0.03073    0.01343 
F2    6    0.807745    0.181018    0.694735    11.00000    0.04014    0.05722 = 
         0.03259    0.00175    0.02782    0.01292 
F3    6    0.833116    0.075026    0.633956    11.00000    0.03146    0.01685 = 
         0.03546   -0.00418    0.02224   -0.00311 
F4    6    0.900631    0.196564    0.725778    11.00000    0.03625    0.04885 = 
         0.02199   -0.00923    0.01621   -0.02167 
B2    3    0.390995    0.155500    0.534906    11.00000    0.01533    0.02732 = 
         0.01392    0.00101    0.00870    0.00153 
F5    6    0.428635    0.238850    0.550301    11.00000    0.02424    0.02711 = 
         0.03333    0.00683    0.01740    0.00020 
F6    6    0.371040    0.106886    0.460445    11.00000    0.02953    0.04519 = 
         0.01888   -0.00505    0.01517    0.00380 
F7    6    0.426532    0.089964    0.604073    11.00000    0.02705    0.02848 = 
         0.02004    0.00634    0.01259    0.00261 
F8    6    0.340568    0.190288    0.525268    11.00000    0.01936    0.04788 = 
         0.02333   -0.00183    0.01412    0.00509 
H1    2    0.508119    0.181008    0.587416    11.00000    0.04314 
H2    2    0.549057    0.104379    0.637973    11.00000    0.04965 
H2A   2    0.582355    0.531342    0.474199    11.00000    0.01779 
H3A   2    0.590534    0.646105    0.567318    11.00000    0.02609 
H4A   2    0.582869    0.585696    0.670464    11.00000    0.01989 
H6A   2    0.573956    0.452960    0.738630    11.00000    0.02208 
H6B   2    0.522071    0.379365    0.661899    11.00000    0.02179 
H7A   2    0.684692    0.275474    0.864621    11.00000    0.01442 
H7B   2    0.661858    0.387479    0.859457    11.00000    0.01593 
H8A   2    0.691799    0.442984    0.781639    11.00000    0.01669 
H8B   2    0.749170    0.388123    0.865368    11.00000    0.01657 
H9A   2    0.793263    0.251850    0.857856    11.00000    0.02231 
H9B   2    0.765124    0.196432    0.771697    11.00000    0.01711 
H11A  2    0.808055    0.121925    0.950105    11.00000    0.02103 
H12A  2    0.772618   -0.018769    0.976834    11.00000    0.02824 
H13A  2    0.673088   -0.079284    0.864580    11.00000    0.02325 
H15A  2    0.568416    0.288560    0.806676    11.00000    0.02596 
H15B  2    0.598740    0.188411    0.804512    11.00000    0.02172 
H15C  2    0.534535    0.229555    0.722834    11.00000    0.02170 
H16A  2    0.769344    0.398403    0.757973    11.00000    0.01963 
H16B  2    0.700239    0.420809    0.680379    11.00000    0.01976 
H16C  2    0.732416    0.326002    0.679470    11.00000    0.02449 
H17A  2    0.610006    0.404730    0.432019    11.00000    0.04177 
H17B  2    0.537037    0.410282    0.360242    11.00000    0.03550 
H17C  2    0.572493    0.307538    0.380030    11.00000    0.04664 
H18A  2    0.516262    0.238554    0.477738    11.00000    0.02229 
H18B  2    0.543150    0.189433    0.439785    11.00000    0.03974 
H18C  2    0.485693    0.261666    0.384119    11.00000    0.02343 
H20A  2    0.613830   -0.028715    0.635156    11.00000    0.01972 
H20B  2    0.547803   -0.070962    0.597334    11.00000    0.02626 
H20C  2    0.609164   -0.128430    0.672109    11.00000    0.02793 
H21A  2    0.560281   -0.009209    0.775499    11.00000    0.01930 
H21B  2    0.571866   -0.118475    0.754463    11.00000    0.02546 
H21C  2    0.513729   -0.052460    0.682085    11.00000    0.02285 
H22A  2    0.647932    0.061100    0.471121    11.00000    0.04294 
H22B  2    0.717003    0.056776    0.552873    11.00000    0.04041 
H22C  2    0.690953    0.152897    0.500400    11.00000    0.03320 
HKLF 4 
  
REM  jyy83 in C2/c 
REM R1 =  0.0288 for    5960 Fo > 4sig(Fo)  and  0.0389 for all    7125 data 
REM    518 parameters refined using      0 restraints 
  
END 
  
WGHT      0.0342      3.3035 
  
REM Highest difference peak  0.391,  deepest hole -0.315,  1-sigma level  0.054 
Q1    1   0.6175  0.2381  0.6212  11.00000  0.05    0.39 
Q2    1   0.6159  0.2346  0.7144  11.00000  0.05    0.39 
Q3    1   0.5924  0.2725  0.7593  11.00000  0.05    0.34 
Q4    1   0.5839  0.4242  0.6779  11.00000  0.05    0.34 
Q5    1   0.5670  0.3526  0.4406  11.00000  0.05    0.33 
Q6    1   0.6701  0.0084  0.8225  11.00000  0.05    0.33 
Q7    1   0.6811  0.3587  0.8122  11.00000  0.05    0.33 
Q8    1   0.5714  0.4878  0.6288  11.00000  0.05    0.32 
Q9    1   0.6620  0.0801  0.7795  11.00000  0.05    0.31 
Q10   1   0.5831 -0.0398  0.7283  11.00000  0.05    0.31 
;
_shelx_res_checksum              64963
####################################################################### 
# 
# This file contains crystal structure data downloaded from the 
# Cambridge Structural Database (CSD) hosted by the Cambridge 
# Crystallographic Data Centre (CCDC).
# 
# Full information about CCDC data access policies and citation 
# guidelines are available at http://www.ccdc.cam.ac.uk/access/V1 
# 
# Audit and citation data items may have been added by the CCDC. 
# Please retain this information to preserve the provenance of 
# this file and to allow appropriate attribution of the data. 
# 
#######################################################################

data_jyy12
_database_code_depnum_ccdc_archive 'CCDC 1586341'
_audit_update_record             
;
2017-11-17 deposited with the CCDC.
2018-02-06 downloaded from the CCDC.
;

_audit_creation_method           SHELXL-2014/7
_shelx_SHELXL_version_number     2014/7
_chemical_name_systematic        ?
_chemical_name_common            ?
_chemical_melting_point          ?
_chemical_formula_moiety         ?
_chemical_formula_sum            'C20 H28 B2 Co F8 N6'
_chemical_formula_weight         585.03

loop_
_atom_type_symbol
_atom_type_description
_atom_type_scat_dispersion_real
_atom_type_scat_dispersion_imag
_atom_type_scat_source
C C 0.0033 0.0016 'International Tables Vol C Tables 4.2.6.8 and 6.1.1.4'
H H 0.0000 0.0000 'International Tables Vol C Tables 4.2.6.8 and 6.1.1.4'
B B 0.0013 0.0007 'International Tables Vol C Tables 4.2.6.8 and 6.1.1.4'
N N 0.0061 0.0033 'International Tables Vol C Tables 4.2.6.8 and 6.1.1.4'
F F 0.0171 0.0103 'International Tables Vol C Tables 4.2.6.8 and 6.1.1.4'
Co Co 0.3494 0.9721 'International Tables Vol C Tables 4.2.6.8 and 6.1.1.4'

_space_group_crystal_system      orthorhombic
_space_group_IT_number           19
_space_group_name_H-M_alt        'P 21 21 21'
_space_group_name_Hall           'P 2ac 2ab'

_shelx_space_group_comment       
; 
The symmetry employed for this shelxl refinement is uniquely defined 
by the following loop, which should always be used as a source of 
symmetry information in preference to the above space-group names. 
They are only intended as comments. 
;

loop_
_space_group_symop_operation_xyz
'x, y, z'
'-x+1/2, -y, z+1/2'
'-x, y+1/2, -z+1/2'
'x+1/2, -y+1/2, -z'

_cell_length_a                   9.8793(6)
_cell_length_b                   14.9748(8)
_cell_length_c                   17.3244(10)
_cell_angle_alpha                90
_cell_angle_beta                 90
_cell_angle_gamma                90
_cell_volume                     2563.0(3)
_cell_formula_units_Z            4
_cell_measurement_temperature    88(2)
_cell_measurement_reflns_used    9851
_cell_measurement_theta_min      2.35
_cell_measurement_theta_max      28.92

_exptl_crystal_description       irregular
_exptl_crystal_colour            yellow
_exptl_crystal_density_meas      not_measured
_exptl_crystal_density_method    not_measured
_exptl_crystal_density_diffrn    1.516
_exptl_crystal_F_000             1196
_exptl_transmission_factor_min   ?
_exptl_transmission_factor_max   ?
_exptl_crystal_size_max          0.311
_exptl_crystal_size_mid          0.256
_exptl_crystal_size_min          0.167
_exptl_absorpt_coefficient_mu    0.749
_shelx_estimated_absorpt_T_min   0.800
_shelx_estimated_absorpt_T_max   0.885
_exptl_absorpt_correction_type   numerical
_exptl_absorpt_correction_T_min  0.8095
_exptl_absorpt_correction_T_max  0.9622
_exptl_absorpt_process_details   'Bruker SADABS 2014/5'
_exptl_absorpt_special_details   ?
_diffrn_ambient_temperature      88(2)
_diffrn_radiation_wavelength     0.71073
_diffrn_radiation_type           MoK\a
_diffrn_source                   ?
_diffrn_measurement_device_type  'Bruker SMART APEX II CCD'
_diffrn_measurement_method       '\f and \w scans'
_diffrn_detector_area_resol_mean ?
_diffrn_reflns_number            30266
_diffrn_reflns_av_unetI/netI     0.0193
_diffrn_reflns_av_R_equivalents  0.0238
_diffrn_reflns_limit_h_min       -12
_diffrn_reflns_limit_h_max       12
_diffrn_reflns_limit_k_min       -20
_diffrn_reflns_limit_k_max       20
_diffrn_reflns_limit_l_min       -23
_diffrn_reflns_limit_l_max       23
_diffrn_reflns_theta_min         1.798
_diffrn_reflns_theta_max         29.003
_diffrn_reflns_theta_full        25.500
_diffrn_measured_fraction_theta_max 0.962
_diffrn_measured_fraction_theta_full 1.000
_diffrn_reflns_Laue_measured_fraction_max 0.962
_diffrn_reflns_Laue_measured_fraction_full 1.000
_diffrn_reflns_point_group_measured_fraction_max 0.964
_diffrn_reflns_point_group_measured_fraction_full 1.000
_reflns_number_total             6415
_reflns_number_gt                6033
_reflns_threshold_expression     'I > 2\s(I)'
_reflns_Friedel_coverage         0.789
_reflns_Friedel_fraction_max     0.966
_reflns_Friedel_fraction_full    1.000

_reflns_special_details          
; 
 Reflections were merged by SHELXL according to the crystal 
 class for the calculation of statistics and refinement. 
  
 _reflns_Friedel_fraction is defined as the number of unique 
 Friedel pairs measured divided by the number that would be 
 possible theoretically, ignoring centric projections and 
 systematic absences. 
;

_computing_data_collection       'Bruker APEX2 2014.1-1, 2014'
_computing_cell_refinement       'Bruker SAINT 8.34a, 2013'
_computing_data_reduction        'Bruker SAINT 8.34a, 2013'
_computing_structure_solution    'Bruker SHELXTL 2013/1'
_computing_structure_refinement  'SHELXL-2014/7 (Sheldrick, 2014)'
_computing_molecular_graphics    'Bruker SHELXTL'
_computing_publication_material  'Bruker SHELXTL'
_refine_special_details          
; 
 Refined as a 2-component inversion twin. 
;
_refine_ls_structure_factor_coef Fsqd
_refine_ls_matrix_type           full
_refine_ls_weighting_scheme      calc
_refine_ls_weighting_details     
'w=1/[\s^2^(Fo^2^)+(0.0316P)^2^+0.5278P] where P=(Fo^2^+2Fc^2^)/3'
_atom_sites_solution_primary     direct
_atom_sites_solution_secondary   difmap
_atom_sites_solution_hydrogens   difmap
_refine_ls_hydrogen_treatment    refall
_refine_ls_extinction_method     none
_refine_ls_extinction_coef       ?
_refine_ls_abs_structure_details 
; 
A yellow crystal of approximate dimensions 0.167 x 0.256 x 0.311 mm was mounted on a glass fiber 
and transferred to a Bruker SMART APEX II diffractometer.  The APEX2 program package was used to 
determine the unit-cell parameters and for data collection (20 sec/frame scan time for a sphere of 
diffraction data).  The raw frame data was processed using SAINT and SADABS to yield the reflection 
data file.  Subsequent calculations were carried out using the SHELXTL program.  The diffraction 
symmetry was mmm and the systematic absences were consistent with the orthorhombic space group P212121 
that was later determined to be correct.

The structure was solved by direct methods and refined on F2 by full-matrix least-squares techniques.  
The analytical scattering factors for neutral atoms were used throughout the analysis.  Hydrogen atoms 
were located from a difference-Fourier map and refined (x,y,z and Uiso). 

At convergence, wR2 = 0.0569 and Goof = 1.023 for 447 variables refined against 6415 data (0.73\%A), 
R1 = 0.0235 for those 6003 data with I > 2.0sigma(I).  The structure was refined as a two-component 
inversion twin.
;
_refine_ls_abs_structure_Flack   0.439(10)
_chemical_absolute_configuration unk
_refine_ls_number_reflns         6415
_refine_ls_number_parameters     447
_refine_ls_number_restraints     0
_refine_ls_R_factor_all          0.0270
_refine_ls_R_factor_gt           0.0235
_refine_ls_wR_factor_ref         0.0569
_refine_ls_wR_factor_gt          0.0552
_refine_ls_goodness_of_fit_ref   1.023
_refine_ls_restrained_S_all      1.023
_refine_ls_shift/su_max          0.001
_refine_ls_shift/su_mean         0.000

loop_
_atom_site_label
_atom_site_type_symbol
_atom_site_fract_x
_atom_site_fract_y
_atom_site_fract_z
_atom_site_U_iso_or_equiv
_atom_site_adp_type
_atom_site_occupancy
_atom_site_site_symmetry_order
_atom_site_calc_flag
_atom_site_refinement_flags_posn
_atom_site_refinement_flags_adp
_atom_site_refinement_flags_occupancy
_atom_site_disorder_assembly
_atom_site_disorder_group
Co1 Co 0.53787(3) 0.41307(2) 0.81098(2) 0.01499(6) Uani 1 1 d . . . . .
N1 N 0.51404(17) 0.35422(11) 0.69961(10) 0.0197(3) Uani 1 1 d . . . . .
N2 N 0.38941(17) 0.50085(11) 0.75888(10) 0.0191(3) Uani 1 1 d . . . . .
N3 N 0.67863(17) 0.51747(11) 0.77980(9) 0.0154(3) Uani 1 1 d . . . . .
N4 N 0.56523(16) 0.48219(11) 0.91773(9) 0.0176(3) Uani 1 1 d . . . . .
N5 N 0.69380(18) 0.32341(12) 0.84163(10) 0.0206(4) Uani 1 1 d . . . . .
N6 N 0.38982(18) 0.32707(12) 0.85833(11) 0.0218(4) Uani 1 1 d . . . . .
C1 C 0.5989(2) 0.29652(14) 0.66470(13) 0.0225(4) Uani 1 1 d . . . . .
C2 C 0.5771(3) 0.26651(15) 0.59003(13) 0.0275(5) Uani 1 1 d . . . . .
C3 C 0.4652(3) 0.29631(14) 0.54972(13) 0.0304(5) Uani 1 1 d . . . . .
C4 C 0.3774(3) 0.35517(15) 0.58531(13) 0.0282(5) Uani 1 1 d . . . . .
C5 C 0.4046(2) 0.38283(13) 0.66068(13) 0.0222(4) Uani 1 1 d . . . . .
C6 C 0.3123(2) 0.44587(15) 0.70308(13) 0.0251(5) Uani 1 1 d . . . . .
C7 C 0.4697(2) 0.56975(12) 0.71681(11) 0.0202(4) Uani 1 1 d . . . . .
C8 C 0.5927(2) 0.59717(13) 0.76388(11) 0.0175(4) Uani 1 1 d . . . . .
C9 C 0.7638(2) 0.53348(14) 0.84893(12) 0.0174(4) Uani 1 1 d . . . . .
C10 C 0.6757(2) 0.53519(12) 0.91977(11) 0.0159(4) Uani 1 1 d . . . . .
C11 C 0.7055(2) 0.58916(15) 0.98253(11) 0.0195(4) Uani 1 1 d . . . . .
C12 C 0.6194(2) 0.58865(15) 1.04567(11) 0.0217(4) Uani 1 1 d . . . . .
C13 C 0.5063(2) 0.53405(15) 1.04399(12) 0.0236(4) Uani 1 1 d . . . . .
C14 C 0.4825(2) 0.48166(14) 0.97946(12) 0.0217(4) Uani 1 1 d . . . . .
C15 C 0.2940(2) 0.54295(15) 0.81358(15) 0.0262(4) Uani 1 1 d . . . . .
C16 C 0.7677(2) 0.49774(15) 0.71326(12) 0.0200(4) Uani 1 1 d . . . . .
C17 C 0.7708(2) 0.27290(14) 0.86250(12) 0.0191(4) Uani 1 1 d . . . . .
C18 C 0.8676(2) 0.20680(16) 0.88968(14) 0.0248(4) Uani 1 1 d . . . . .
C19 C 0.3217(2) 0.27395(14) 0.88510(11) 0.0184(4) Uani 1 1 d . . . . .
C20 C 0.2357(2) 0.20512(14) 0.91868(13) 0.0195(4) Uani 1 1 d . . . . .
B1 B 0.5542(2) 0.09133(16) 1.00028(13) 0.0224(4) Uani 1 1 d . . . . .
F1 F 0.5496(2) 0.10189(11) 1.07944(8) 0.0470(4) Uani 1 1 d . . . . .
F2 F 0.67624(14) 0.05266(10) 0.97810(10) 0.0381(4) Uani 1 1 d . . . . .
F3 F 0.54586(14) 0.17631(8) 0.96565(7) 0.0276(3) Uani 1 1 d . . . . .
F4 F 0.44715(14) 0.03974(8) 0.97455(8) 0.0303(3) Uani 1 1 d . . . . .
B2 B 0.0314(2) 0.25729(15) 0.68986(14) 0.0220(4) Uani 1 1 d . . . . .
F5 F 0.1004(2) 0.21194(13) 0.74708(8) 0.0547(5) Uani 1 1 d . . . . .
F6 F -0.09678(16) 0.22342(12) 0.68176(16) 0.0656(6) Uani 1 1 d . . . . .
F7 F 0.10026(18) 0.24759(11) 0.62116(8) 0.0434(4) Uani 1 1 d . . . . .
F8 F 0.02121(16) 0.34699(9) 0.70812(9) 0.0398(4) Uani 1 1 d . . . . .
H1A H 0.673(3) 0.2780(16) 0.6928(14) 0.021(6) Uiso 1 1 d . . . . .
H2A H 0.637(3) 0.232(2) 0.5699(17) 0.036(8) Uiso 1 1 d . . . . .
H3A H 0.453(3) 0.280(2) 0.4993(18) 0.046(8) Uiso 1 1 d . . . . .
H4A H 0.306(3) 0.379(2) 0.5603(17) 0.036(8) Uiso 1 1 d . . . . .
H6A H 0.267(3) 0.4844(17) 0.6640(15) 0.022(6) Uiso 1 1 d . . . . .
H6B H 0.247(3) 0.4082(18) 0.7319(14) 0.022(6) Uiso 1 1 d . . . . .
H7A H 0.412(2) 0.6228(17) 0.7045(14) 0.022(6) Uiso 1 1 d . . . . .
H7B H 0.497(2) 0.5448(15) 0.6690(13) 0.014(5) Uiso 1 1 d . . . . .
H8A H 0.642(3) 0.6420(17) 0.7366(14) 0.019(6) Uiso 1 1 d . . . . .
H8B H 0.564(3) 0.6235(17) 0.8152(15) 0.027(6) Uiso 1 1 d . . . . .
H9A H 0.814(3) 0.5877(18) 0.8465(14) 0.023(6) Uiso 1 1 d . . . . .
H9B H 0.824(2) 0.4864(16) 0.8539(13) 0.013(5) Uiso 1 1 d . . . . .
H11A H 0.784(2) 0.6247(17) 0.9834(14) 0.019(6) Uiso 1 1 d . . . . .
H12A H 0.635(3) 0.6282(18) 1.0885(15) 0.027(7) Uiso 1 1 d . . . . .
H13A H 0.449(3) 0.5337(16) 1.0846(15) 0.026(6) Uiso 1 1 d . . . . .
H14A H 0.400(2) 0.4457(15) 0.9739(13) 0.015(5) Uiso 1 1 d . . . . .
H15A H 0.225(3) 0.581(2) 0.7864(18) 0.040(8) Uiso 1 1 d . . . . .
H15B H 0.340(3) 0.584(2) 0.8500(16) 0.032(7) Uiso 1 1 d . . . . .
H15C H 0.248(3) 0.499(2) 0.8397(18) 0.033(7) Uiso 1 1 d . . . . .
H16A H 0.834(3) 0.5473(17) 0.7095(14) 0.021(6) Uiso 1 1 d . . . . .
H16B H 0.719(3) 0.4948(19) 0.6677(17) 0.028(7) Uiso 1 1 d . . . . .
H16C H 0.814(3) 0.4429(17) 0.7243(15) 0.022(6) Uiso 1 1 d . . . . .
H18A H 0.816(3) 0.152(2) 0.914(2) 0.054(9) Uiso 1 1 d . . . . .
H18B H 0.922(3) 0.2328(19) 0.9275(17) 0.032(7) Uiso 1 1 d . . . . .
H18C H 0.919(3) 0.1870(19) 0.8485(18) 0.039(8) Uiso 1 1 d . . . . .
H20A H 0.175(3) 0.191(2) 0.8821(17) 0.035(8) Uiso 1 1 d . . . . .
H20B H 0.185(3) 0.2304(17) 0.9618(15) 0.022(6) Uiso 1 1 d . . . . .
H20C H 0.295(3) 0.160(2) 0.9356(17) 0.035(7) Uiso 1 1 d . . . . .

loop_
_atom_site_aniso_label
_atom_site_aniso_U_11
_atom_site_aniso_U_22
_atom_site_aniso_U_33
_atom_site_aniso_U_23
_atom_site_aniso_U_13
_atom_site_aniso_U_12
Co1 0.01538(11) 0.01115(11) 0.01844(11) 0.00062(9) 0.00159(10) 0.00031(10)
N1 0.0230(8) 0.0132(7) 0.0230(8) -0.0009(6) 0.0028(7) -0.0020(6)
N2 0.0165(8) 0.0153(8) 0.0256(8) -0.0005(7) -0.0014(7) 0.0009(7)
N3 0.0166(8) 0.0136(8) 0.0159(7) -0.0002(6) 0.0030(6) 0.0013(6)
N4 0.0185(8) 0.0166(7) 0.0178(7) 0.0012(6) 0.0035(6) 0.0002(6)
N5 0.0213(9) 0.0157(8) 0.0249(8) 0.0013(7) 0.0020(7) 0.0003(7)
N6 0.0197(9) 0.0183(8) 0.0275(9) -0.0004(7) 0.0029(7) 0.0006(7)
C1 0.0273(11) 0.0141(9) 0.0261(10) 0.0008(8) 0.0047(9) -0.0025(8)
C2 0.0410(14) 0.0145(9) 0.0271(10) -0.0028(8) 0.0113(9) -0.0059(9)
C3 0.0469(14) 0.0195(10) 0.0249(10) -0.0037(8) 0.0015(11) -0.0136(11)
C4 0.0350(13) 0.0223(10) 0.0273(11) -0.0014(9) -0.0075(10) -0.0079(10)
C5 0.0231(10) 0.0160(9) 0.0275(10) -0.0018(8) -0.0019(8) -0.0054(8)
C6 0.0200(10) 0.0238(10) 0.0316(12) -0.0037(9) -0.0063(9) -0.0003(9)
C7 0.0243(10) 0.0150(9) 0.0212(8) 0.0018(7) -0.0024(9) 0.0033(9)
C8 0.0234(9) 0.0113(8) 0.0178(8) 0.0020(7) 0.0024(7) 0.0009(8)
C9 0.0158(9) 0.0173(9) 0.0190(9) 0.0006(8) 0.0010(7) -0.0021(8)
C10 0.0170(9) 0.0145(8) 0.0162(8) 0.0027(7) -0.0005(7) 0.0016(7)
C11 0.0202(9) 0.0197(9) 0.0187(8) 0.0009(8) -0.0024(7) 0.0015(8)
C12 0.0284(10) 0.0212(9) 0.0156(8) 0.0006(8) -0.0012(7) 0.0065(9)
C13 0.0277(11) 0.0259(10) 0.0172(9) 0.0031(8) 0.0077(8) 0.0044(8)
C14 0.0220(10) 0.0198(9) 0.0233(9) 0.0044(8) 0.0061(8) 0.0000(8)
C15 0.0214(10) 0.0218(10) 0.0354(11) -0.0008(10) 0.0036(10) 0.0047(8)
C16 0.0224(10) 0.0189(10) 0.0186(9) -0.0011(7) 0.0063(8) 0.0008(8)
C17 0.0194(9) 0.0166(9) 0.0214(9) 0.0005(8) 0.0026(8) -0.0012(8)
C18 0.0223(10) 0.0241(11) 0.0279(11) 0.0021(9) -0.0033(9) 0.0061(9)
C19 0.0172(9) 0.0169(9) 0.0211(9) -0.0030(8) 0.0003(8) 0.0027(8)
C20 0.0174(10) 0.0181(9) 0.0229(10) 0.0012(8) 0.0018(8) -0.0020(8)
B1 0.0231(10) 0.0199(10) 0.0242(10) 0.0015(9) -0.0030(9) -0.0008(10)
F1 0.0687(11) 0.0480(9) 0.0242(6) 0.0037(6) -0.0054(8) -0.0059(9)
F2 0.0206(7) 0.0292(7) 0.0643(10) -0.0013(7) -0.0022(7) 0.0039(6)
F3 0.0287(6) 0.0200(6) 0.0340(6) 0.0040(5) -0.0066(6) -0.0023(6)
F4 0.0225(6) 0.0246(6) 0.0438(7) 0.0031(6) -0.0038(6) -0.0059(6)
B2 0.0207(10) 0.0220(10) 0.0232(10) 0.0018(9) -0.0004(11) 0.0033(9)
F5 0.0767(13) 0.0644(11) 0.0230(7) 0.0045(7) -0.0007(8) 0.0507(10)
F6 0.0254(8) 0.0365(9) 0.1349(19) 0.0013(11) 0.0014(11) -0.0102(7)
F7 0.0529(10) 0.0499(10) 0.0273(7) 0.0048(7) 0.0123(7) 0.0150(8)
F8 0.0432(8) 0.0264(7) 0.0498(9) -0.0109(6) -0.0118(7) 0.0087(7)

_geom_special_details            
; 
 All esds (except the esd in the dihedral angle between two l.s. planes) 
 are estimated using the full covariance matrix.  The cell esds are taken 
 into account individually in the estimation of esds in distances, angles 
 and torsion angles; correlations between esds in cell parameters are only 
 used when they are defined by crystal symmetry.  An approximate (isotropic) 
 treatment of cell esds is used for estimating esds involving l.s. planes. 
;

loop_
_geom_bond_atom_site_label_1
_geom_bond_atom_site_label_2
_geom_bond_distance
_geom_bond_site_symmetry_2
_geom_bond_publ_flag
Co1 N5 2.1114(18) . ?
Co1 N6 2.1145(18) . ?
Co1 N1 2.1342(17) . ?
Co1 N4 2.1365(17) . ?
Co1 N3 2.1609(17) . ?
Co1 N2 2.1665(17) . ?
N1 C5 1.345(3) . ?
N1 C1 1.347(3) . ?
N2 C15 1.478(3) . ?
N2 C6 1.481(3) . ?
N2 C7 1.492(3) . ?
N3 C16 1.480(2) . ?
N3 C9 1.483(3) . ?
N3 C8 1.491(3) . ?
N4 C14 1.346(3) . ?
N4 C10 1.349(3) . ?
N5 C17 1.132(3) . ?
N6 C19 1.141(3) . ?
C1 C2 1.386(3) . ?
C2 C3 1.382(4) . ?
C3 C4 1.382(4) . ?
C4 C5 1.396(3) . ?
C5 C6 1.504(3) . ?
C7 C8 1.520(3) . ?
C9 C10 1.505(3) . ?
C10 C11 1.386(3) . ?
C11 C12 1.386(3) . ?
C12 C13 1.385(3) . ?
C13 C14 1.386(3) . ?
C17 C18 1.455(3) . ?
C19 C20 1.457(3) . ?
B1 F1 1.381(3) . ?
B1 F4 1.384(3) . ?
B1 F2 1.391(3) . ?
B1 F3 1.409(3) . ?
B2 F6 1.372(3) . ?
B2 F7 1.378(3) . ?
B2 F5 1.381(3) . ?
B2 F8 1.384(3) . ?

loop_
_geom_angle_atom_site_label_1
_geom_angle_atom_site_label_2
_geom_angle_atom_site_label_3
_geom_angle
_geom_angle_site_symmetry_1
_geom_angle_site_symmetry_3
_geom_angle_publ_flag
N5 Co1 N6 91.13(6) . . ?
N5 Co1 N1 92.59(7) . . ?
N6 Co1 N1 91.31(7) . . ?
N5 Co1 N4 89.89(7) . . ?
N6 Co1 N4 92.68(7) . . ?
N1 Co1 N4 175.26(6) . . ?
N5 Co1 N3 93.06(7) . . ?
N6 Co1 N3 169.35(7) . . ?
N1 Co1 N3 98.27(6) . . ?
N4 Co1 N3 77.55(6) . . ?
N5 Co1 N2 169.92(7) . . ?
N6 Co1 N2 93.61(7) . . ?
N1 Co1 N2 78.42(7) . . ?
N4 Co1 N2 98.76(6) . . ?
N3 Co1 N2 83.83(6) . . ?
C5 N1 C1 118.67(18) . . ?
C5 N1 Co1 114.24(14) . . ?
C1 N1 Co1 127.02(15) . . ?
C15 N2 C6 109.15(17) . . ?
C15 N2 C7 110.94(16) . . ?
C6 N2 C7 109.82(17) . . ?
C15 N2 Co1 115.05(14) . . ?
C6 N2 Co1 106.43(13) . . ?
C7 N2 Co1 105.26(12) . . ?
C16 N3 C9 108.91(16) . . ?
C16 N3 C8 110.76(15) . . ?
C9 N3 C8 110.07(15) . . ?
C16 N3 Co1 115.64(13) . . ?
C9 N3 Co1 106.27(12) . . ?
C8 N3 Co1 105.01(12) . . ?
C14 N4 C10 118.26(17) . . ?
C14 N4 Co1 127.45(14) . . ?
C10 N4 Co1 114.19(12) . . ?
C17 N5 Co1 174.57(17) . . ?
C19 N6 Co1 172.22(17) . . ?
N1 C1 C2 122.0(2) . . ?
C3 C2 C1 119.4(2) . . ?
C4 C3 C2 118.9(2) . . ?
C3 C4 C5 119.1(2) . . ?
N1 C5 C4 122.0(2) . . ?
N1 C5 C6 116.26(18) . . ?
C4 C5 C6 121.8(2) . . ?
N2 C6 C5 110.88(17) . . ?
N2 C7 C8 110.48(16) . . ?
N3 C8 C7 109.77(16) . . ?
N3 C9 C10 109.46(16) . . ?
N4 C10 C11 122.37(18) . . ?
N4 C10 C9 115.87(17) . . ?
C11 C10 C9 121.75(18) . . ?
C12 C11 C10 119.0(2) . . ?
C13 C12 C11 118.81(19) . . ?
C12 C13 C14 119.21(19) . . ?
N4 C14 C13 122.31(19) . . ?
N5 C17 C18 178.9(2) . . ?
N6 C19 C20 179.2(2) . . ?
F1 B1 F4 111.01(19) . . ?
F1 B1 F2 110.52(19) . . ?
F4 B1 F2 109.93(18) . . ?
F1 B1 F3 108.51(18) . . ?
F4 B1 F3 108.78(17) . . ?
F2 B1 F3 108.01(18) . . ?
F6 B2 F7 109.2(2) . . ?
F6 B2 F5 110.3(2) . . ?
F7 B2 F5 108.94(18) . . ?
F6 B2 F8 108.36(19) . . ?
F7 B2 F8 109.61(19) . . ?
F5 B2 F8 110.43(19) . . ?

_refine_diff_density_max         0.322
_refine_diff_density_min         -0.263
_refine_diff_density_rms         0.043

_shelx_res_file                  
; 
  
    jyy12.res created by SHELXL-2014/7 
  
  
TITL jyy12 in P2(1)2(1)2(1) 
CELL 0.71073   9.87930  14.97480  17.32440  90.0000  90.0000  90.0000 
ZERR    4.00   0.00060   0.00080   0.00100   0.0000   0.0000   0.0000 
LATT -1 
SYMM 0.5-X, -Y, 0.5+Z 
SYMM -X, 0.5+Y, 0.5-Z 
SYMM 0.5+X, 0.5-Y, -Z 
SFAC C H B N F CO 
UNIT 80 112 8 24 32 4 
TEMP -185.000 
SIZE 0.167 0.256 0.311 
  
OMIT 0 2 2 
  
TWIN 
  
L.S. 12 
ACTA 51 
  
FMAP 2 
PLAN 10 
  
WGHT    0.031600    0.527800 
BASF   0.43941 
FVAR       0.16662 
CO1   6    0.537873    0.413073    0.810976    11.00000    0.01538    0.01115 = 
         0.01844    0.00062    0.00159    0.00031 
N1    4    0.514043    0.354216    0.699606    11.00000    0.02297    0.01319 = 
         0.02301   -0.00088    0.00276   -0.00199 
N2    4    0.389413    0.500852    0.758879    11.00000    0.01653    0.01529 = 
         0.02558   -0.00046   -0.00136    0.00088 
N3    4    0.678631    0.517471    0.779798    11.00000    0.01663    0.01357 = 
         0.01590   -0.00023    0.00296    0.00134 
N4    4    0.565233    0.482192    0.917729    11.00000    0.01852    0.01664 = 
         0.01779    0.00123    0.00352    0.00025 
N5    4    0.693805    0.323406    0.841630    11.00000    0.02128    0.01567 = 
         0.02492    0.00128    0.00196    0.00034 
N6    4    0.389821    0.327068    0.858326    11.00000    0.01974    0.01825 = 
         0.02755   -0.00044    0.00289    0.00057 
C1    1    0.598892    0.296520    0.664700    11.00000    0.02734    0.01409 = 
         0.02605    0.00079    0.00471   -0.00254 
C2    1    0.577147    0.266508    0.590025    11.00000    0.04099    0.01448 = 
         0.02711   -0.00285    0.01127   -0.00591 
C3    1    0.465183    0.296310    0.549718    11.00000    0.04687    0.01955 = 
         0.02488   -0.00368    0.00146   -0.01364 
C4    1    0.377357    0.355169    0.585307    11.00000    0.03503    0.02227 = 
         0.02734   -0.00138   -0.00750   -0.00794 
C5    1    0.404564    0.382831    0.660681    11.00000    0.02313    0.01596 = 
         0.02752   -0.00177   -0.00192   -0.00543 
C6    1    0.312335    0.445873    0.703079    11.00000    0.01997    0.02377 = 
         0.03165   -0.00371   -0.00631   -0.00035 
C7    1    0.469709    0.569746    0.716811    11.00000    0.02434    0.01499 = 
         0.02120    0.00179   -0.00236    0.00328 
C8    1    0.592677    0.597174    0.763882    11.00000    0.02343    0.01134 = 
         0.01778    0.00197    0.00237    0.00090 
C9    1    0.763785    0.533483    0.848929    11.00000    0.01580    0.01733 = 
         0.01902    0.00057    0.00105   -0.00207 
C10   1    0.675656    0.535188    0.919770    11.00000    0.01704    0.01454 = 
         0.01621    0.00271   -0.00050    0.00158 
C11   1    0.705515    0.589160    0.982525    11.00000    0.02017    0.01973 = 
         0.01866    0.00088   -0.00236    0.00150 
C12   1    0.619427    0.588655    1.045673    11.00000    0.02838    0.02123 = 
         0.01561    0.00055   -0.00121    0.00645 
C13   1    0.506292    0.534047    1.043991    11.00000    0.02766    0.02590 = 
         0.01719    0.00310    0.00769    0.00439 
C14   1    0.482488    0.481663    0.979464    11.00000    0.02204    0.01980 = 
         0.02330    0.00435    0.00605   -0.00001 
C15   1    0.294046    0.542953    0.813585    11.00000    0.02144    0.02178 = 
         0.03539   -0.00085    0.00357    0.00469 
C16   1    0.767675    0.497739    0.713264    11.00000    0.02240    0.01890 = 
         0.01859   -0.00114    0.00627    0.00085 
C17   1    0.770793    0.272898    0.862505    11.00000    0.01941    0.01659 = 
         0.02137    0.00051    0.00257   -0.00122 
C18   1    0.867624    0.206795    0.889678    11.00000    0.02232    0.02411 = 
         0.02791    0.00213   -0.00334    0.00608 
C19   1    0.321650    0.273948    0.885101    11.00000    0.01723    0.01686 = 
         0.02105   -0.00304    0.00029    0.00272 
C20   1    0.235727    0.205118    0.918683    11.00000    0.01743    0.01807 = 
         0.02289    0.00119    0.00182   -0.00195 
B1    3    0.554248    0.091334    1.000283    11.00000    0.02308    0.01994 = 
         0.02421    0.00145   -0.00299   -0.00082 
F1    5    0.549626    0.101887    1.079443    11.00000    0.06871    0.04801 = 
         0.02417    0.00366   -0.00540   -0.00593 
F2    5    0.676245    0.052659    0.978095    11.00000    0.02060    0.02922 = 
         0.06433   -0.00132   -0.00224    0.00395 
F3    5    0.545855    0.176310    0.965648    11.00000    0.02868    0.02003 = 
         0.03401    0.00395   -0.00660   -0.00232 
F4    5    0.447149    0.039736    0.974548    11.00000    0.02253    0.02462 = 
         0.04383    0.00309   -0.00384   -0.00594 
B2    3    0.031422    0.257286    0.689857    11.00000    0.02066    0.02203 = 
         0.02319    0.00185   -0.00042    0.00334 
F5    5    0.100374    0.211942    0.747082    11.00000    0.07668    0.06441 = 
         0.02295    0.00448   -0.00073    0.05074 
F6    5   -0.096785    0.223418    0.681763    11.00000    0.02536    0.03649 = 
         0.13491    0.00126    0.00135   -0.01021 
F7    5    0.100263    0.247589    0.621162    11.00000    0.05291    0.04992 = 
         0.02729    0.00475    0.01232    0.01498 
F8    5    0.021211    0.346990    0.708122    11.00000    0.04318    0.02644 = 
         0.04982   -0.01091   -0.01183    0.00874 
H1A   2    0.672557    0.278036    0.692834    11.00000    0.02076 
H2A   2    0.636518    0.232080    0.569916    11.00000    0.03576 
H3A   2    0.453309    0.279761    0.499302    11.00000    0.04628 
H4A   2    0.305548    0.379025    0.560324    11.00000    0.03564 
H6A   2    0.267444    0.484375    0.663990    11.00000    0.02168 
H6B   2    0.247037    0.408153    0.731945    11.00000    0.02232 
H7A   2    0.412450    0.622768    0.704514    11.00000    0.02167 
H7B   2    0.496903    0.544762    0.668997    11.00000    0.01407 
H8A   2    0.642056    0.641965    0.736584    11.00000    0.01947 
H8B   2    0.563632    0.623530    0.815179    11.00000    0.02743 
H9A   2    0.813586    0.587701    0.846456    11.00000    0.02297 
H9B   2    0.823650    0.486401    0.853886    11.00000    0.01268 
H11A  2    0.784080    0.624670    0.983394    11.00000    0.01915 
H12A  2    0.635265    0.628213    1.088494    11.00000    0.02722 
H13A  2    0.448653    0.533724    1.084628    11.00000    0.02648 
H14A  2    0.400386    0.445661    0.973939    11.00000    0.01483 
H15A  2    0.225003    0.580778    0.786387    11.00000    0.04030 
H15B  2    0.340445    0.584158    0.849995    11.00000    0.03159 
H15C  2    0.247963    0.499160    0.839666    11.00000    0.03339 
H16A  2    0.834215    0.547295    0.709477    11.00000    0.02128 
H16B  2    0.719169    0.494842    0.667662    11.00000    0.02813 
H16C  2    0.813510    0.442923    0.724327    11.00000    0.02168 
H18A  2    0.815859    0.152365    0.913963    11.00000    0.05353 
H18B  2    0.922307    0.232842    0.927530    11.00000    0.03206 
H18C  2    0.919230    0.187021    0.848527    11.00000    0.03859 
H20A  2    0.175050    0.190540    0.882138    11.00000    0.03510 
H20B  2    0.184745    0.230351    0.961751    11.00000    0.02249 
H20C  2    0.295308    0.160373    0.935564    11.00000    0.03474 
HKLF 4 
  
REM  jyy12 in P2(1)2(1)2(1) 
REM R1 =  0.0235 for    6033 Fo > 4sig(Fo)  and  0.0270 for all    6415 data 
REM    447 parameters refined using      0 restraints 
  
END 
  
WGHT      0.0319      0.5161 
  
REM Highest difference peak  0.322,  deepest hole -0.263,  1-sigma level  0.043 
Q1    1  -0.0385  0.3137  0.7214  11.00000  0.05    0.32 
Q2    1   0.3611  0.4138  0.6831  11.00000  0.05    0.28 
Q3    1   0.0308  0.1742  0.7304  11.00000  0.05    0.27 
Q4    1  -0.0546  0.1950  0.7212  11.00000  0.05    0.26 
Q5    1   0.6063  0.4612  0.7817  11.00000  0.05    0.23 
Q6    1   0.4637  0.4583  0.7800  11.00000  0.05    0.22 
Q7    1   0.5947  0.3659  0.7956  11.00000  0.05    0.22 
Q8    1   0.6357  0.5549  0.7749  11.00000  0.05    0.21 
Q9    1   0.5471  0.3153  0.6903  11.00000  0.05    0.21 
Q10   1   0.4678  0.3541  0.8293  11.00000  0.05    0.20 
;
_shelx_res_checksum              36122
####################################################################### 
# 
# This file contains crystal structure data downloaded from the 
# Cambridge Structural Database (CSD) hosted by the Cambridge 
# Crystallographic Data Centre (CCDC).
# 
# Full information about CCDC data access policies and citation 
# guidelines are available at http://www.ccdc.cam.ac.uk/access/V1 
# 
# Audit and citation data items may have been added by the CCDC. 
# Please retain this information to preserve the provenance of 
# this file and to allow appropriate attribution of the data. 
# 
#######################################################################

data_jyy44
_database_code_depnum_ccdc_archive 'CCDC 1586339'
_audit_update_record             
;
2017-11-17 deposited with the CCDC.
2018-02-06 downloaded from the CCDC.
;

_audit_creation_method           SHELXL-2014/7
_shelx_SHELXL_version_number     2014/7
_chemical_name_systematic        ?
_chemical_name_common            ?
_chemical_melting_point          ?
_chemical_formula_moiety         ?
_chemical_formula_sum            'C24 H38 B2 Co F8 N8'
_chemical_formula_weight         671.17

loop_
_atom_type_symbol
_atom_type_description
_atom_type_scat_dispersion_real
_atom_type_scat_dispersion_imag
_atom_type_scat_source
C C 0.0033 0.0016 'International Tables Vol C Tables 4.2.6.8 and 6.1.1.4'
H H 0.0000 0.0000 'International Tables Vol C Tables 4.2.6.8 and 6.1.1.4'
B B 0.0013 0.0007 'International Tables Vol C Tables 4.2.6.8 and 6.1.1.4'
N N 0.0061 0.0033 'International Tables Vol C Tables 4.2.6.8 and 6.1.1.4'
F F 0.0171 0.0103 'International Tables Vol C Tables 4.2.6.8 and 6.1.1.4'
Co Co 0.3494 0.9721 'International Tables Vol C Tables 4.2.6.8 and 6.1.1.4'

_space_group_crystal_system      monoclinic
_space_group_IT_number           15
_space_group_name_H-M_alt        'C 2/c'
_space_group_name_Hall           '-C 2yc'

_shelx_space_group_comment       
; 
The symmetry employed for this shelxl refinement is uniquely defined 
by the following loop, which should always be used as a source of 
symmetry information in preference to the above space-group names. 
They are only intended as comments. 
;

loop_
_space_group_symop_operation_xyz
'x, y, z'
'-x, y, -z+1/2'
'x+1/2, y+1/2, z'
'-x+1/2, y+1/2, -z+1/2'
'-x, -y, -z'
'x, -y, z-1/2'
'-x+1/2, -y+1/2, -z'
'x+1/2, -y+1/2, z-1/2'

_cell_length_a                   30.4582(16)
_cell_length_b                   20.3058(11)
_cell_length_c                   17.0511(9)
_cell_angle_alpha                90
_cell_angle_beta                 120.1779(7)
_cell_angle_gamma                90
_cell_volume                     9116.4(8)
_cell_formula_units_Z            12
_cell_measurement_temperature    88(2)
_cell_measurement_reflns_used    9837
_cell_measurement_theta_min      2.25
_cell_measurement_theta_max      26.02

_exptl_crystal_description       rod
_exptl_crystal_colour            orange
_exptl_crystal_density_meas      not_measured
_exptl_crystal_density_method    not_measured
_exptl_crystal_density_diffrn    1.467
_exptl_crystal_F_000             4164
_exptl_transmission_factor_min   ?
_exptl_transmission_factor_max   ?
_exptl_crystal_size_max          0.614
_exptl_crystal_size_mid          0.181
_exptl_crystal_size_min          0.174
_exptl_absorpt_coefficient_mu    0.644
_shelx_estimated_absorpt_T_min   0.693
_shelx_estimated_absorpt_T_max   0.896
_exptl_absorpt_correction_type   multi-scan
_exptl_absorpt_correction_T_min  0.7760
_exptl_absorpt_correction_T_max  0.9450
_exptl_absorpt_process_details   'Bruker SADABS 2014/5'
_exptl_absorpt_special_details   ?
_diffrn_ambient_temperature      88(2)
_diffrn_radiation_wavelength     0.71073
_diffrn_radiation_type           MoK\a
_diffrn_source                   'fine-focus sealed tube'
_diffrn_measurement_device_type  'Bruker SMART APEX II CCD'
_diffrn_measurement_method       '\f and \w scans'
_diffrn_detector_area_resol_mean ?
_diffrn_reflns_number            49816
_diffrn_reflns_av_unetI/netI     0.0229
_diffrn_reflns_av_R_equivalents  0.0304
_diffrn_reflns_limit_h_min       -38
_diffrn_reflns_limit_h_max       38
_diffrn_reflns_limit_k_min       -25
_diffrn_reflns_limit_k_max       25
_diffrn_reflns_limit_l_min       -21
_diffrn_reflns_limit_l_max       21
_diffrn_reflns_theta_min         1.547
_diffrn_reflns_theta_max         26.396
_diffrn_reflns_theta_full        25.500
_diffrn_measured_fraction_theta_max 0.997
_diffrn_measured_fraction_theta_full 1.000
_diffrn_reflns_Laue_measured_fraction_max 0.997
_diffrn_reflns_Laue_measured_fraction_full 1.000
_diffrn_reflns_point_group_measured_fraction_max 0.997
_diffrn_reflns_point_group_measured_fraction_full 1.000
_reflns_number_total             9317
_reflns_number_gt                8006
_reflns_threshold_expression     'I > 2\s(I)'
_reflns_Friedel_coverage         0.000
_reflns_Friedel_fraction_max     .
_reflns_Friedel_fraction_full    .

_reflns_special_details          
; 
 Reflections were merged by SHELXL according to the crystal 
 class for the calculation of statistics and refinement. 
  
 _reflns_Friedel_fraction is defined as the number of unique 
 Friedel pairs measured divided by the number that would be 
 possible theoretically, ignoring centric projections and 
 systematic absences. 
;

_computing_data_collection       'Bruker APEX2 2014.11-0, 2014'
_computing_cell_refinement       'Bruker SAINT 8.34a, 2013'
_computing_data_reduction        'Bruker SAINT 8.34a, 2013'
_computing_structure_solution    'Bruker SHELXTL 2014/4'
_computing_structure_refinement  'SHELXL-2014/7 (Sheldrick, 2014)'
_computing_molecular_graphics    'Bruker SHELXTL'
_computing_publication_material  'Bruker SHELXTL'
_refine_special_details          ?
_refine_ls_structure_factor_coef Fsqd
_refine_ls_matrix_type           full
_refine_ls_weighting_scheme      calc
_refine_ls_weighting_details     
'w=1/[\s^2^(Fo^2^)+(0.1593P)^2^+157.6081P] where P=(Fo^2^+2Fc^2^)/3'
_atom_sites_solution_primary     direct
_atom_sites_solution_secondary   difmap
_atom_sites_solution_hydrogens   geom
_refine_ls_hydrogen_treatment    constr
_refine_ls_extinction_method     none
_refine_ls_extinction_coef       ?
_refine_ls_number_reflns         9317
_refine_ls_number_parameters     513
_refine_ls_number_restraints     0
_refine_ls_R_factor_all          0.1335
_refine_ls_R_factor_gt           0.1226
_refine_ls_wR_factor_ref         0.3322
_refine_ls_wR_factor_gt          0.3233
_refine_ls_goodness_of_fit_ref   1.067
_refine_ls_restrained_S_all      1.067
_refine_ls_shift/su_max          0.013
_refine_ls_shift/su_mean         0.000

loop_
_atom_site_label
_atom_site_type_symbol
_atom_site_fract_x
_atom_site_fract_y
_atom_site_fract_z
_atom_site_U_iso_or_equiv
_atom_site_adp_type
_atom_site_occupancy
_atom_site_site_symmetry_order
_atom_site_calc_flag
_atom_site_refinement_flags_posn
_atom_site_refinement_flags_adp
_atom_site_refinement_flags_occupancy
_atom_site_disorder_assembly
_atom_site_disorder_group
Co1 Co 0.14390(3) 0.60305(4) 0.03168(5) 0.0218(2) Uani 1 1 d . . . . .
N1 N 0.08116(19) 0.5305(2) 0.0013(3) 0.0254(10) Uani 1 1 d . . . . .
N2 N 0.07971(18) 0.6712(2) -0.0196(4) 0.0266(10) Uani 1 1 d . . . . .
N3 N 0.12414(18) 0.6014(2) -0.1097(3) 0.0239(10) Uani 1 1 d . . . . .
N4 N 0.19355(19) 0.6858(2) 0.0383(4) 0.0279(11) Uani 1 1 d . . . . .
N5 N 0.1233(2) 0.4295(3) 0.0345(3) 0.0288(11) Uani 1 1 d . . . . .
N6 N 0.2374(3) 0.7155(3) 0.1910(4) 0.0479(16) Uani 1 1 d . . . . .
N7 N 0.1547(2) 0.6146(3) 0.1623(4) 0.0325(12) Uani 1 1 d . . . . .
N8 N 0.20239(19) 0.5349(3) 0.0617(4) 0.0301(11) Uani 1 1 d . . . . .
C1 C 0.0798(2) 0.4645(3) -0.0154(4) 0.0269(12) Uani 1 1 d . . . . .
C2 C 0.0346(3) 0.4352(3) -0.0838(4) 0.0341(14) Uani 1 1 d . . . . .
H2A H 0.0345 0.3904 -0.1001 0.041 Uiso 1 1 calc R U . . .
C3 C -0.0090(3) 0.4717(4) -0.1264(5) 0.0364(15) Uani 1 1 d . . . . .
H3A H -0.0395 0.4525 -0.1729 0.044 Uiso 1 1 calc R U . . .
C4 C -0.0087(2) 0.5372(3) -0.1014(4) 0.0333(14) Uani 1 1 d . . . . .
H4A H -0.0391 0.5622 -0.1274 0.040 Uiso 1 1 calc R U . . .
C5 C 0.0365(2) 0.5646(3) -0.0389(4) 0.0279(12) Uani 1 1 d . . . . .
C6 C 0.0403(2) 0.6353(3) -0.0100(5) 0.0292(13) Uani 1 1 d . . . . .
H6A H 0.0071 0.6572 -0.0475 0.035 Uiso 1 1 calc R U . . .
H6B H 0.0487 0.6371 0.0540 0.035 Uiso 1 1 calc R U . . .
C7 C 0.0626(2) 0.6859(3) -0.1170(4) 0.0278(12) Uani 1 1 d . . . . .
H7A H 0.0814 0.7247 -0.1202 0.033 Uiso 1 1 calc R U . . .
H7B H 0.0260 0.6971 -0.1494 0.033 Uiso 1 1 calc R U . . .
C8 C 0.0714(2) 0.6279(3) -0.1633(4) 0.0275(12) Uani 1 1 d . . . . .
H8A H 0.0469 0.5926 -0.1722 0.033 Uiso 1 1 calc R U . . .
H8B H 0.0649 0.6418 -0.2238 0.033 Uiso 1 1 calc R U . . .
C9 C 0.1613(2) 0.6462(3) -0.1151(4) 0.0290(13) Uani 1 1 d . . . . .
H9A H 0.1458 0.6641 -0.1775 0.035 Uiso 1 1 calc R U . . .
H9B H 0.1915 0.6204 -0.1033 0.035 Uiso 1 1 calc R U . . .
C10 C 0.1779(2) 0.7026(3) -0.0495(4) 0.0289(13) Uani 1 1 d . . . . .
C11 C 0.1795(2) 0.7654(3) -0.0772(5) 0.0388(16) Uani 1 1 d . . . . .
H11A H 0.1685 0.7746 -0.1390 0.047 Uiso 1 1 calc R U . . .
C12 C 0.1975(3) 0.8156(3) -0.0129(6) 0.0441(18) Uani 1 1 d . . . . .
H12A H 0.1975 0.8600 -0.0304 0.053 Uiso 1 1 calc R U . . .
C13 C 0.2152(3) 0.7998(3) 0.0759(6) 0.0446(19) Uani 1 1 d . . . . .
H13A H 0.2276 0.8335 0.1206 0.053 Uiso 1 1 calc R U . . .
C14 C 0.2153(2) 0.7336(3) 0.1018(5) 0.0361(15) Uani 1 1 d . . . . .
C15 C 0.0883(3) 0.7355(3) 0.0275(5) 0.0362(15) Uani 1 1 d . . . . .
H15A H 0.0565 0.7606 -0.0003 0.054 Uiso 1 1 calc R U . . .
H15B H 0.1142 0.7604 0.0223 0.054 Uiso 1 1 calc R U . . .
H15C H 0.0997 0.7279 0.0917 0.054 Uiso 1 1 calc R U . . .
C16 C 0.1253(2) 0.5370(3) -0.1494(4) 0.0307(13) Uani 1 1 d . . . . .
H16A H 0.1114 0.5420 -0.2148 0.046 Uiso 1 1 calc R U . . .
H16B H 0.1049 0.5051 -0.1384 0.046 Uiso 1 1 calc R U . . .
H16C H 0.1605 0.5213 -0.1211 0.046 Uiso 1 1 calc R U . . .
C17 C 0.1241(3) 0.3603(3) 0.0097(5) 0.0386(15) Uani 1 1 d . . . . .
H17A H 0.1110 0.3571 -0.0558 0.058 Uiso 1 1 calc R U . . .
H17B H 0.1028 0.3339 0.0258 0.058 Uiso 1 1 calc R U . . .
H17C H 0.1591 0.3438 0.0425 0.058 Uiso 1 1 calc R U . . .
C18 C 0.1521(3) 0.4399(3) 0.1332(4) 0.0327(13) Uani 1 1 d . . . . .
H18A H 0.1522 0.4869 0.1464 0.049 Uiso 1 1 calc R U . . .
H18B H 0.1871 0.4246 0.1573 0.049 Uiso 1 1 calc R U . . .
H18C H 0.1362 0.4150 0.1616 0.049 Uiso 1 1 calc R U . . .
C19 C 0.2645(3) 0.6536(5) 0.2204(5) 0.062(3) Uani 1 1 d . . . . .
H19A H 0.2528 0.6240 0.1683 0.093 Uiso 1 1 calc R U . . .
H19B H 0.2582 0.6333 0.2660 0.093 Uiso 1 1 calc R U . . .
H19C H 0.3010 0.6616 0.2469 0.093 Uiso 1 1 calc R U . . .
C20 C 0.2581(4) 0.7666(5) 0.2613(7) 0.067(3) Uani 1 1 d . . . . .
H20A H 0.2345 0.8039 0.2422 0.101 Uiso 1 1 calc R U . . .
H20B H 0.2909 0.7815 0.2704 0.101 Uiso 1 1 calc R U . . .
H20C H 0.2627 0.7486 0.3182 0.101 Uiso 1 1 calc R U . . .
C21 C 0.1552(3) 0.6235(4) 0.2287(5) 0.0426(17) Uani 1 1 d . . . . .
C22 C 0.1542(5) 0.6367(5) 0.3113(7) 0.076(3) Uani 1 1 d . . . . .
H22A H 0.1668 0.6814 0.3324 0.115 Uiso 1 1 calc R U . . .
H22B H 0.1759 0.6049 0.3580 0.115 Uiso 1 1 calc R U . . .
H22C H 0.1193 0.6329 0.2993 0.115 Uiso 1 1 calc R U . . .
C23 C 0.2312(3) 0.4962(4) 0.0693(5) 0.0398(16) Uani 1 1 d . . . . .
C24 C 0.2675(5) 0.4450(6) 0.0773(9) 0.084(4) Uani 1 1 d . . . . .
H24A H 0.2545 0.4016 0.0810 0.126 Uiso 1 1 calc R U . . .
H24B H 0.3003 0.4527 0.1321 0.126 Uiso 1 1 calc R U . . .
H24C H 0.2717 0.4465 0.0240 0.126 Uiso 1 1 calc R U . . .
Co2 Co 0.5000 0.47413(8) 0.2500 0.0517(4) Uani 1 2 d S T P A .
N9 N 0.5310(3) 0.4795(3) 0.1570(5) 0.0508(16) Uani 1 1 d . . . . .
N10 N 0.4530(4) 0.5542(4) 0.1654(6) 0.069(2) Uani 1 1 d . . . . .
N11 N 0.5884(4) 0.3922(5) 0.1971(7) 0.085(3) Uani 1 1 d . . . . .
N12 N 0.5558(3) 0.4082(4) 0.3413(6) 0.064(2) Uani 1 1 d . . . . .
C25 C 0.5754(4) 0.4537(5) 0.1680(7) 0.064(2) Uiso 1 1 d . . . . .
C26 C 0.6081(6) 0.4964(7) 0.1485(9) 0.091(4) Uiso 1 1 d . . . . .
H26A H 0.6410 0.4822 0.1626 0.109 Uiso 1 1 calc R U . . .
C27 C 0.5906(6) 0.5544(8) 0.1110(10) 0.102(4) Uiso 1 1 d . . . . .
H27A H 0.6120 0.5822 0.1000 0.122 Uiso 1 1 calc R U . . .
C28 C 0.5435(5) 0.5764(8) 0.0875(10) 0.093(4) Uiso 1 1 d . . . . .
H28A H 0.5306 0.6166 0.0555 0.112 Uiso 1 1 calc R U . . .
C29 C 0.5149(4) 0.5372(5) 0.1125(7) 0.064(2) Uiso 1 1 d . . . . .
C30 C 0.4610(5) 0.5574(6) 0.0868(8) 0.078(3) Uiso 1 1 d . . . . .
H30A H 0.4545 0.6029 0.0627 0.094 Uiso 1 1 calc R U . . .
H30B H 0.4364 0.5280 0.0383 0.094 Uiso 1 1 calc R U . . .
C31 C 0.4718(5) 0.6158(7) 0.2203(9) 0.087(3) Uiso 1 1 d . . . . .
H31A H 0.4559 0.6203 0.2584 0.104 Uiso 1 1 calc R U . . .
H31B H 0.4614 0.6542 0.1790 0.104 Uiso 1 1 calc R U . . .
C32 C 0.4004(12) 0.5572(17) 0.153(2) 0.093(9) Uiso 0.5 1 d . . P A 1
H32A H 0.3859 0.6010 0.1316 0.140 Uiso 0.5 1 calc R U P A 1
H32B H 0.4024 0.5485 0.2116 0.140 Uiso 0.5 1 calc R U P A 1
H32C H 0.3788 0.5239 0.1090 0.140 Uiso 0.5 1 calc R U P A 1
C32B C 0.3977(11) 0.5391(16) 0.121(2) 0.086(8) Uiso 0.5 1 d . . P A 2
H32D H 0.3793 0.5647 0.0647 0.129 Uiso 0.5 1 calc R U P A 2
H32E H 0.3851 0.5505 0.1618 0.129 Uiso 0.5 1 calc R U P A 2
H32F H 0.3923 0.4920 0.1064 0.129 Uiso 0.5 1 calc R U P A 2
C33 C 0.6357(5) 0.3660(7) 0.2077(10) 0.096(4) Uiso 1 1 d . . . . .
H33A H 0.6628 0.3986 0.2382 0.144 Uiso 1 1 calc R U . . .
H33B H 0.6312 0.3560 0.1478 0.144 Uiso 1 1 calc R U . . .
H33C H 0.6449 0.3256 0.2441 0.144 Uiso 1 1 calc R U . . .
C34 C 0.5495(4) 0.3424(6) 0.1717(8) 0.075(3) Uiso 1 1 d . . . . .
H34A H 0.5197 0.3619 0.1701 0.113 Uiso 1 1 calc R U . . .
H34B H 0.5626 0.3065 0.2163 0.113 Uiso 1 1 calc R U . . .
H34C H 0.5400 0.3249 0.1116 0.113 Uiso 1 1 calc R U . . .
C35 C 0.5848(4) 0.3709(5) 0.3965(7) 0.065(2) Uiso 1 1 d . . . . .
C36 C 0.6203(4) 0.3286(6) 0.4643(8) 0.076(3) Uiso 1 1 d . . . . .
H36A H 0.6528 0.3517 0.4995 0.113 Uiso 1 1 calc R U . . .
H36B H 0.6252 0.2895 0.4359 0.113 Uiso 1 1 calc R U . . .
H36C H 0.6077 0.3153 0.5047 0.113 Uiso 1 1 calc R U . . .
B1 B 0.2277(4) 1.0079(5) 0.6232(8) 0.054(2) Uani 1 1 d . . . . .
F1 F 0.2247(3) 1.0468(4) 0.6838(5) 0.0657(19) Uiso 0.75 1 d . . P B 1
F2 F 0.2758(4) 0.9719(5) 0.6677(7) 0.093(3) Uiso 0.75 1 d . . P B 1
F3 F 0.1906(4) 0.9608(4) 0.5819(6) 0.077(2) Uiso 0.75 1 d . . P B 1
F4 F 0.2318(3) 1.0436(4) 0.5566(6) 0.0673(19) Uiso 0.75 1 d . . P B 1
F1B F 0.2251(10) 1.0070(15) 0.7109(19) 0.082(7) Uiso 0.25 1 d . . P B 2
F2B F 0.2591(14) 1.0386(17) 0.624(2) 0.104(9) Uiso 0.25 1 d . . P B 2
F3B F 0.2285(16) 0.944(2) 0.627(3) 0.118(11) Uiso 0.25 1 d . . P B 2
F4B F 0.1799(11) 1.0336(15) 0.559(2) 0.090(8) Uiso 0.25 1 d . . P B 2
B2 B 0.4248(3) 0.7477(5) 0.3507(5) 0.0386(17) Uani 1 1 d . . . . .
F5 F 0.41792(18) 0.8159(2) 0.3440(3) 0.0525(11) Uiso 1 1 d . . . . .
F6 F 0.4585(3) 0.7333(4) 0.4391(5) 0.0667(19) Uiso 0.75 1 d . . P C 1
F7 F 0.3805(3) 0.7188(4) 0.3213(5) 0.0646(18) Uiso 0.75 1 d . . P C 1
F8 F 0.4466(3) 0.7357(4) 0.2977(5) 0.0665(18) Uiso 0.75 1 d . . P C 1
F6B F 0.3986(11) 0.7218(14) 0.397(2) 0.086(7) Uiso 0.25 1 d . . P C 2
F7B F 0.3899(9) 0.7006(13) 0.2773(17) 0.073(6) Uiso 0.25 1 d . . P C 2
F8B F 0.4724(10) 0.7222(13) 0.3799(18) 0.078(7) Uiso 0.25 1 d . . P C 2
B3 B 0.5000 0.2018(9) 0.2500 0.069(4) Uani 1 2 d S T P . .
F9 F 0.4653(3) 0.1634(4) 0.2552(5) 0.100(2) Uiso 1 1 d . . . . .
F10 F 0.4723(3) 0.2425(5) 0.1750(6) 0.114(3) Uiso 1 1 d . . . . .
B4 B 0.2500 0.7500 0.5000 0.078(5) Uani 1 2 d S . P . .
F11 F 0.2055(5) 0.7762(7) 0.4071(9) 0.108(4) Uiso 0.6667 1 d . . P . .
F12 F 0.2419(5) 0.8033(7) 0.5538(9) 0.106(4) Uiso 0.6667 1 d . . P . .
F13 F 0.2204(5) 0.7122(7) 0.5098(9) 0.115(4) Uiso 0.6667 1 d . . P . .

loop_
_atom_site_aniso_label
_atom_site_aniso_U_11
_atom_site_aniso_U_22
_atom_site_aniso_U_33
_atom_site_aniso_U_23
_atom_site_aniso_U_13
_atom_site_aniso_U_12
Co1 0.0213(4) 0.0214(4) 0.0237(4) 0.0003(3) 0.0120(3) -0.0026(3)
N1 0.026(2) 0.027(2) 0.028(2) 0.001(2) 0.017(2) -0.006(2)
N2 0.024(2) 0.023(2) 0.036(3) -0.002(2) 0.018(2) -0.0014(19)
N3 0.025(2) 0.024(2) 0.024(2) 0.0046(19) 0.013(2) 0.0000(19)
N4 0.024(2) 0.025(2) 0.039(3) 0.000(2) 0.019(2) -0.0034(19)
N5 0.035(3) 0.024(2) 0.029(3) 0.000(2) 0.017(2) -0.004(2)
N6 0.050(4) 0.049(4) 0.043(3) -0.013(3) 0.022(3) -0.025(3)
N7 0.038(3) 0.030(3) 0.030(3) -0.004(2) 0.018(2) -0.012(2)
N8 0.025(2) 0.032(3) 0.030(3) 0.008(2) 0.011(2) -0.001(2)
C1 0.032(3) 0.028(3) 0.027(3) -0.001(2) 0.020(3) -0.006(2)
C2 0.041(4) 0.028(3) 0.033(3) -0.004(3) 0.019(3) -0.011(3)
C3 0.031(3) 0.042(4) 0.033(3) -0.004(3) 0.013(3) -0.018(3)
C4 0.025(3) 0.039(3) 0.035(3) 0.009(3) 0.014(3) -0.005(3)
C5 0.028(3) 0.031(3) 0.032(3) 0.004(2) 0.020(3) -0.005(2)
C6 0.025(3) 0.028(3) 0.041(3) -0.001(3) 0.022(3) -0.003(2)
C7 0.020(3) 0.027(3) 0.036(3) 0.009(2) 0.015(2) 0.004(2)
C8 0.021(3) 0.034(3) 0.027(3) 0.007(2) 0.011(2) 0.000(2)
C9 0.023(3) 0.036(3) 0.031(3) 0.009(3) 0.016(2) 0.003(2)
C10 0.019(3) 0.030(3) 0.039(3) 0.007(3) 0.015(2) 0.002(2)
C11 0.024(3) 0.035(4) 0.059(4) 0.016(3) 0.022(3) 0.003(3)
C12 0.025(3) 0.027(3) 0.077(6) 0.010(3) 0.024(3) 0.004(3)
C13 0.026(3) 0.031(3) 0.085(6) -0.023(4) 0.033(4) -0.012(3)
C14 0.028(3) 0.038(4) 0.048(4) -0.013(3) 0.024(3) -0.013(3)
C15 0.036(3) 0.023(3) 0.050(4) -0.007(3) 0.022(3) -0.004(3)
C16 0.034(3) 0.032(3) 0.028(3) -0.001(2) 0.017(3) -0.002(3)
C17 0.050(4) 0.031(3) 0.042(4) -0.006(3) 0.028(3) -0.003(3)
C18 0.036(3) 0.032(3) 0.026(3) 0.005(2) 0.013(3) -0.004(3)
C19 0.043(4) 0.086(7) 0.034(4) 0.000(4) 0.003(3) -0.029(5)
C20 0.062(6) 0.079(7) 0.059(5) -0.034(5) 0.029(5) -0.035(5)
C21 0.060(5) 0.030(3) 0.037(4) -0.007(3) 0.025(3) -0.016(3)
C22 0.135(10) 0.061(6) 0.048(5) -0.008(4) 0.057(6) -0.005(6)
C23 0.033(3) 0.040(4) 0.043(4) 0.014(3) 0.016(3) 0.010(3)
C24 0.083(7) 0.069(7) 0.121(10) 0.040(7) 0.068(7) 0.052(6)
Co2 0.0657(10) 0.0440(9) 0.0546(9) 0.000 0.0371(8) 0.000
N9 0.066(4) 0.033(3) 0.058(4) 0.001(3) 0.035(4) -0.001(3)
N10 0.082(6) 0.049(4) 0.085(6) 0.007(4) 0.047(5) 0.027(4)
N11 0.084(7) 0.091(7) 0.085(7) 0.001(5) 0.046(6) 0.025(6)
N12 0.069(5) 0.059(5) 0.060(5) 0.019(4) 0.030(4) 0.019(4)
B1 0.062(6) 0.036(5) 0.068(6) 0.005(4) 0.036(5) -0.004(4)
B2 0.028(4) 0.052(5) 0.036(4) 0.004(3) 0.016(3) 0.006(3)
B3 0.075(11) 0.069(10) 0.042(7) 0.000 0.014(7) 0.000
B4 0.051(9) 0.078(12) 0.106(14) -0.016(10) 0.042(10) -0.032(8)

_geom_special_details            
; 
 All esds (except the esd in the dihedral angle between two l.s. planes) 
 are estimated using the full covariance matrix.  The cell esds are taken 
 into account individually in the estimation of esds in distances, angles 
 and torsion angles; correlations between esds in cell parameters are only 
 used when they are defined by crystal symmetry.  An approximate (isotropic) 
 treatment of cell esds is used for estimating esds involving l.s. planes. 
;

loop_
_geom_bond_atom_site_label_1
_geom_bond_atom_site_label_2
_geom_bond_distance
_geom_bond_site_symmetry_2
_geom_bond_publ_flag
Co1 N7 2.095(6) . ?
Co1 N8 2.106(6) . ?
Co1 N3 2.172(5) . ?
Co1 N2 2.187(5) . ?
Co1 N4 2.225(5) . ?
Co1 N1 2.258(5) . ?
N1 C5 1.365(8) . ?
N1 C1 1.366(8) . ?
N2 C6 1.481(7) . ?
N2 C15 1.487(8) . ?
N2 C7 1.499(8) . ?
N3 C16 1.480(8) . ?
N3 C9 1.490(7) . ?
N3 C8 1.494(7) . ?
N4 C14 1.355(8) . ?
N4 C10 1.365(8) . ?
N5 C1 1.360(8) . ?
N5 C18 1.470(8) . ?
N5 C17 1.472(8) . ?
N6 C14 1.369(10) . ?
N6 C19 1.450(13) . ?
N6 C20 1.466(10) . ?
N7 C21 1.139(9) . ?
N8 C23 1.136(9) . ?
C1 C2 1.413(9) . ?
C2 C3 1.370(10) . ?
C3 C4 1.394(10) . ?
C4 C5 1.365(9) . ?
C5 C6 1.503(9) . ?
C7 C8 1.515(9) . ?
C9 C10 1.500(9) . ?
C10 C11 1.370(9) . ?
C11 C12 1.392(11) . ?
C12 C13 1.366(12) . ?
C13 C14 1.414(11) . ?
C21 C22 1.447(11) . ?
C23 C24 1.473(11) . ?
Co2 N12 2.107(8) 2_655 ?
Co2 N12 2.107(8) . ?
Co2 N10 2.168(8) . ?
Co2 N10 2.168(8) 2_655 ?
Co2 N9 2.217(7) 2_655 ?
Co2 N9 2.217(7) . ?
N9 C29 1.346(12) . ?
N9 C25 1.373(12) . ?
N10 C30 1.479(14) . ?
N10 C32B 1.49(3) . ?
N10 C31 1.493(15) . ?
N10 C32 1.51(3) . ?
N11 C25 1.329(14) . ?
N11 C34 1.450(16) . ?
N11 C33 1.460(17) . ?
N12 C35 1.186(13) . ?
C25 C26 1.478(17) . ?
C26 C27 1.32(2) . ?
C27 C28 1.355(19) . ?
C28 C29 1.396(17) . ?
C29 C30 1.529(15) . ?
C31 C31 1.49(2) 2_655 ?
C35 C36 1.410(15) . ?
B1 F2B 1.13(4) . ?
B1 F3B 1.30(4) . ?
B1 F1 1.340(13) . ?
B1 F3 1.371(14) . ?
B1 F4 1.405(13) . ?
B1 F4B 1.41(3) . ?
B1 F2 1.462(15) . ?
B1 F1B 1.54(3) . ?
B2 F7 1.319(11) . ?
B2 F6 1.361(11) . ?
B2 F8B 1.37(3) . ?
B2 F8 1.386(11) . ?
B2 F5 1.399(10) . ?
B2 F6B 1.48(3) . ?
B2 F7B 1.51(3) . ?
B3 F9 1.351(13) . ?
B3 F9 1.351(13) 2_655 ?
B3 F10 1.395(14) . ?
B3 F10 1.395(14) 2_655 ?
B4 F13 1.257(14) 7_566 ?
B4 F13 1.257(14) . ?
B4 F12 1.516(13) . ?
B4 F12 1.516(13) 7_566 ?
B4 F11 1.572(13) . ?
B4 F11 1.572(13) 7_566 ?

loop_
_geom_angle_atom_site_label_1
_geom_angle_atom_site_label_2
_geom_angle_atom_site_label_3
_geom_angle
_geom_angle_site_symmetry_1
_geom_angle_site_symmetry_3
_geom_angle_publ_flag
N7 Co1 N8 98.8(2) . . ?
N7 Co1 N3 171.8(2) . . ?
N8 Co1 N3 89.3(2) . . ?
N7 Co1 N2 89.2(2) . . ?
N8 Co1 N2 171.9(2) . . ?
N3 Co1 N2 82.68(19) . . ?
N7 Co1 N4 97.0(2) . . ?
N8 Co1 N4 90.77(19) . . ?
N3 Co1 N4 82.51(19) . . ?
N2 Co1 N4 89.47(18) . . ?
N7 Co1 N1 88.78(19) . . ?
N8 Co1 N1 98.2(2) . . ?
N3 Co1 N1 90.31(18) . . ?
N2 Co1 N1 80.67(19) . . ?
N4 Co1 N1 168.49(19) . . ?
C5 N1 C1 118.4(5) . . ?
C5 N1 Co1 107.4(4) . . ?
C1 N1 Co1 128.4(4) . . ?
C6 N2 C15 107.7(5) . . ?
C6 N2 C7 111.7(5) . . ?
C15 N2 C7 107.0(5) . . ?
C6 N2 Co1 104.8(4) . . ?
C15 N2 Co1 117.5(4) . . ?
C7 N2 Co1 108.2(3) . . ?
C16 N3 C9 108.6(5) . . ?
C16 N3 C8 107.8(5) . . ?
C9 N3 C8 111.0(4) . . ?
C16 N3 Co1 117.6(4) . . ?
C9 N3 Co1 105.3(4) . . ?
C8 N3 Co1 106.6(3) . . ?
C14 N4 C10 117.2(6) . . ?
C14 N4 Co1 129.0(4) . . ?
C10 N4 Co1 106.2(4) . . ?
C1 N5 C18 118.4(5) . . ?
C1 N5 C17 118.0(5) . . ?
C18 N5 C17 112.3(5) . . ?
C14 N6 C19 119.6(7) . . ?
C14 N6 C20 119.2(7) . . ?
C19 N6 C20 113.3(7) . . ?
C21 N7 Co1 172.4(6) . . ?
C23 N8 Co1 173.3(6) . . ?
N5 C1 N1 117.6(5) . . ?
N5 C1 C2 122.4(6) . . ?
N1 C1 C2 120.1(6) . . ?
C3 C2 C1 119.5(6) . . ?
C2 C3 C4 119.9(6) . . ?
C5 C4 C3 118.5(6) . . ?
N1 C5 C4 123.0(6) . . ?
N1 C5 C6 115.3(5) . . ?
C4 C5 C6 121.8(6) . . ?
N2 C6 C5 111.6(5) . . ?
N2 C7 C8 111.5(5) . . ?
N3 C8 C7 112.3(5) . . ?
N3 C9 C10 113.7(5) . . ?
N4 C10 C11 123.9(6) . . ?
N4 C10 C9 115.3(5) . . ?
C11 C10 C9 120.7(6) . . ?
C10 C11 C12 118.6(7) . . ?
C13 C12 C11 118.7(6) . . ?
C12 C13 C14 120.4(7) . . ?
N4 C14 N6 117.7(6) . . ?
N4 C14 C13 120.6(7) . . ?
N6 C14 C13 121.7(7) . . ?
N7 C21 C22 177.7(10) . . ?
N8 C23 C24 178.4(10) . . ?
N12 Co2 N12 101.1(5) 2_655 . ?
N12 Co2 N10 88.1(4) 2_655 . ?
N12 Co2 N10 170.3(4) . . ?
N12 Co2 N10 170.3(4) 2_655 2_655 ?
N12 Co2 N10 88.1(4) . 2_655 ?
N10 Co2 N10 82.9(5) . 2_655 ?
N12 Co2 N9 94.9(3) 2_655 2_655 ?
N12 Co2 N9 88.7(3) . 2_655 ?
N10 Co2 N9 93.6(3) . 2_655 ?
N10 Co2 N9 82.1(3) 2_655 2_655 ?
N12 Co2 N9 88.7(3) 2_655 . ?
N12 Co2 N9 94.9(3) . . ?
N10 Co2 N9 82.1(3) . . ?
N10 Co2 N9 93.6(3) 2_655 . ?
N9 Co2 N9 174.3(3) 2_655 . ?
C29 N9 C25 117.5(8) . . ?
C29 N9 Co2 106.4(6) . . ?
C25 N9 Co2 128.9(6) . . ?
C30 N10 C32B 101.9(14) . . ?
C30 N10 C31 110.1(10) . . ?
C32B N10 C31 118.2(14) . . ?
C30 N10 C32 121.5(15) . . ?
C31 N10 C32 95.6(15) . . ?
C30 N10 Co2 106.4(6) . . ?
C32B N10 Co2 112.6(13) . . ?
C31 N10 Co2 107.1(7) . . ?
C32 N10 Co2 114.9(14) . . ?
C25 N11 C34 119.9(10) . . ?
C25 N11 C33 118.8(11) . . ?
C34 N11 C33 112.9(10) . . ?
C35 N12 Co2 174.3(8) . . ?
N11 C25 N9 120.0(10) . . ?
N11 C25 C26 121.7(11) . . ?
N9 C25 C26 118.4(10) . . ?
C27 C26 C25 118.6(14) . . ?
C26 C27 C28 123.2(16) . . ?
C27 C28 C29 116.8(14) . . ?
N9 C29 C28 124.3(11) . . ?
N9 C29 C30 115.4(9) . . ?
C28 C29 C30 120.3(11) . . ?
N10 C30 C29 111.8(9) . . ?
N10 C31 C31 112.0(8) . 2_655 ?
N12 C35 C36 177.9(13) . . ?
F2B B1 F3B 124(3) . . ?
F1 B1 F3 116.7(9) . . ?
F1 B1 F4 112.8(8) . . ?
F3 B1 F4 109.3(9) . . ?
F2B B1 F4B 110(2) . . ?
F3B B1 F4B 113(2) . . ?
F1 B1 F2 109.4(9) . . ?
F3 B1 F2 105.7(8) . . ?
F4 B1 F2 101.7(9) . . ?
F2B B1 F1B 116(2) . . ?
F3B B1 F1B 87(2) . . ?
F4B B1 F1B 103.2(17) . . ?
F7 B2 F6 112.6(8) . . ?
F7 B2 F8 114.1(8) . . ?
F6 B2 F8 110.1(7) . . ?
F7 B2 F5 109.0(7) . . ?
F6 B2 F5 107.5(7) . . ?
F8B B2 F5 119.4(13) . . ?
F8 B2 F5 102.8(7) . . ?
F8B B2 F6B 115.4(17) . . ?
F5 B2 F6B 107.2(13) . . ?
F8B B2 F7B 103.8(16) . . ?
F5 B2 F7B 123.1(11) . . ?
F6B B2 F7B 82.7(15) . . ?
F9 B3 F9 109.6(15) . 2_655 ?
F9 B3 F10 105.7(5) . . ?
F9 B3 F10 114.5(5) 2_655 . ?
F9 B3 F10 114.5(5) . 2_655 ?
F9 B3 F10 105.7(5) 2_655 2_655 ?
F10 B3 F10 107.2(15) . 2_655 ?
F13 B4 F13 180.0(14) 7_566 . ?
F13 B4 F12 89.4(8) 7_566 . ?
F13 B4 F12 90.6(8) . . ?
F13 B4 F12 90.6(8) 7_566 7_566 ?
F13 B4 F12 89.4(8) . 7_566 ?
F12 B4 F12 180.0 . 7_566 ?
F13 B4 F11 88.4(8) 7_566 . ?
F13 B4 F11 91.6(8) . . ?
F12 B4 F11 92.8(7) . . ?
F12 B4 F11 87.2(7) 7_566 . ?
F13 B4 F11 91.6(8) 7_566 7_566 ?
F13 B4 F11 88.4(8) . 7_566 ?
F12 B4 F11 87.2(7) . 7_566 ?
F12 B4 F11 92.8(7) 7_566 7_566 ?
F11 B4 F11 180.0 . 7_566 ?

_refine_diff_density_max         2.573
_refine_diff_density_min         -1.559
_refine_diff_density_rms         0.157

_shelx_res_file                  
; 
  
    jyy44.res created by SHELXL-2014/7 
  
  
TITL jyy44 in C2/c 
CELL 0.71073  30.45820  20.30580  17.05110  90.0000 120.1779  90.0000 
ZERR   12.00   0.00160   0.00110   0.00090   0.0000   0.0007   0.0000 
LATT  7 
SYMM -X, Y, 0.5-Z 
SFAC C H B N F CO 
UNIT 288 456 24 96 96 12 
TEMP -185.000 
SIZE 0.174 0.181 0.614 
  
L.S. 12 
FMAP 2 
PLAN 10 
  
ACTA 51 
  
WGHT    0.159300  157.608109 
FVAR       0.05019 
CO1   6    0.143897    0.603047    0.031680    11.00000    0.02134    0.02142 = 
         0.02369    0.00034    0.01202   -0.00257 
N1    4    0.081160    0.530459    0.001345    11.00000    0.02641    0.02661 = 
         0.02762    0.00134    0.01691   -0.00565 
N2    4    0.079714    0.671182   -0.019638    11.00000    0.02443    0.02303 = 
         0.03572   -0.00228    0.01765   -0.00137 
N3    4    0.124144    0.601400   -0.109746    11.00000    0.02462    0.02388 = 
         0.02405    0.00463    0.01283    0.00004 
N4    4    0.193546    0.685772    0.038265    11.00000    0.02370    0.02452 = 
         0.03917   -0.00031    0.01865   -0.00342 
N5    4    0.123313    0.429548    0.034497    11.00000    0.03472    0.02375 = 
         0.02891    0.00026    0.01665   -0.00359 
N6    4    0.237388    0.715544    0.191017    11.00000    0.04968    0.04928 = 
         0.04278   -0.01333    0.02179   -0.02481 
N7    4    0.154672    0.614580    0.162318    11.00000    0.03835    0.03005 = 
         0.03000   -0.00406    0.01782   -0.01205 
N8    4    0.202395    0.534879    0.061713    11.00000    0.02535    0.03153 = 
         0.02968    0.00755    0.01106   -0.00141 
C1    1    0.079801    0.464491   -0.015443    11.00000    0.03206    0.02798 = 
         0.02692   -0.00087    0.01956   -0.00578 
C2    1    0.034607    0.435151   -0.083819    11.00000    0.04100    0.02844 = 
         0.03301   -0.00363    0.01871   -0.01121 
AFIX  43 
H2A   2    0.034486    0.390392   -0.100143    11.00000   -1.20000 
AFIX   0 
C3    1   -0.009037    0.471746   -0.126396    11.00000    0.03115    0.04170 = 
         0.03274   -0.00404    0.01328   -0.01827 
AFIX  43 
H3A   2   -0.039525    0.452539   -0.172867    11.00000   -1.20000 
AFIX   0 
C4    1   -0.008660    0.537211   -0.101449    11.00000    0.02493    0.03901 = 
         0.03462    0.00904    0.01404   -0.00533 
AFIX  43 
H4A   2   -0.039144    0.562210   -0.127397    11.00000   -1.20000 
AFIX   0 
C5    1    0.036501    0.564596   -0.038889    11.00000    0.02825    0.03055 = 
         0.03210    0.00432    0.02042   -0.00472 
C6    1    0.040334    0.635324   -0.010043    11.00000    0.02496    0.02833 = 
         0.04127   -0.00118    0.02176   -0.00313 
AFIX  23 
H6A   2    0.007086    0.657168   -0.047544    11.00000   -1.20000 
H6B   2    0.048690    0.637113    0.054029    11.00000   -1.20000 
AFIX   0 
C7    1    0.062591    0.685948   -0.116980    11.00000    0.02017    0.02726 = 
         0.03638    0.00926    0.01460    0.00357 
AFIX  23 
H7A   2    0.081387    0.724665   -0.120169    11.00000   -1.20000 
H7B   2    0.025984    0.697069   -0.149370    11.00000   -1.20000 
AFIX   0 
C8    1    0.071355    0.627920   -0.163285    11.00000    0.02079    0.03430 = 
         0.02658    0.00704    0.01124   -0.00040 
AFIX  23 
H8A   2    0.046894    0.592554   -0.172193    11.00000   -1.20000 
H8B   2    0.064910    0.641779   -0.223841    11.00000   -1.20000 
AFIX   0 
C9    1    0.161258    0.646240   -0.115090    11.00000    0.02279    0.03628 = 
         0.03097    0.00873    0.01579    0.00253 
AFIX  23 
H9A   2    0.145763    0.664059   -0.177462    11.00000   -1.20000 
H9B   2    0.191549    0.620424   -0.103319    11.00000   -1.20000 
AFIX   0 
C10   1    0.177862    0.702601   -0.049467    11.00000    0.01930    0.02954 = 
         0.03864    0.00730    0.01508    0.00226 
C11   1    0.179453    0.765445   -0.077188    11.00000    0.02437    0.03497 = 
         0.05883    0.01610    0.02229    0.00304 
AFIX  43 
H11A  2    0.168455    0.774568   -0.139003    11.00000   -1.20000 
AFIX   0 
C12   1    0.197518    0.815632   -0.012890    11.00000    0.02505    0.02745 = 
         0.07717    0.01020    0.02373    0.00374 
AFIX  43 
H12A  2    0.197534    0.860033   -0.030433    11.00000   -1.20000 
AFIX   0 
C13   1    0.215231    0.799834    0.075942    11.00000    0.02599    0.03079 = 
         0.08454   -0.02312    0.03345   -0.01207 
AFIX  43 
H13A  2    0.227552    0.833542    0.120632    11.00000   -1.20000 
AFIX   0 
C14   1    0.215345    0.733645    0.101795    11.00000    0.02810    0.03752 = 
         0.04848   -0.01268    0.02351   -0.01254 
C15   1    0.088258    0.735504    0.027540    11.00000    0.03593    0.02250 = 
         0.05031   -0.00688    0.02181   -0.00385 
AFIX 137 
H15A  2    0.056483    0.760631   -0.000341    11.00000   -1.50000 
H15B  2    0.114245    0.760380    0.022318    11.00000   -1.50000 
H15C  2    0.099679    0.727902    0.091743    11.00000   -1.50000 
AFIX   0 
C16   1    0.125331    0.537019   -0.149375    11.00000    0.03404    0.03207 = 
         0.02766   -0.00071    0.01669   -0.00165 
AFIX 137 
H16A  2    0.111443    0.541991   -0.214840    11.00000   -1.50000 
H16B  2    0.104867    0.505099   -0.138431    11.00000   -1.50000 
H16C  2    0.160470    0.521348   -0.121089    11.00000   -1.50000 
AFIX   0 
C17   1    0.124111    0.360301    0.009684    11.00000    0.04985    0.03084 = 
         0.04201   -0.00561    0.02832   -0.00315 
AFIX 137 
H17A  2    0.110955    0.357146   -0.055762    11.00000   -1.50000 
H17B  2    0.102847    0.333905    0.025760    11.00000   -1.50000 
H17C  2    0.159061    0.343754    0.042535    11.00000   -1.50000 
AFIX   0 
C18   1    0.152113    0.439877    0.133152    11.00000    0.03604    0.03233 = 
         0.02644    0.00456    0.01326   -0.00434 
AFIX 137 
H18A  2    0.152228    0.486864    0.146374    11.00000   -1.50000 
H18B  2    0.187114    0.424640    0.157310    11.00000   -1.50000 
H18C  2    0.136202    0.415013    0.161560    11.00000   -1.50000 
AFIX   0 
C19   1    0.264542    0.653591    0.220423    11.00000    0.04304    0.08629 = 
         0.03382    0.00047    0.00294   -0.02926 
AFIX 137 
H19A  2    0.252760    0.623993    0.168251    11.00000   -1.50000 
H19B  2    0.258200    0.633309    0.265953    11.00000   -1.50000 
H19C  2    0.301025    0.661583    0.246946    11.00000   -1.50000 
AFIX   0 
C20   1    0.258101    0.766633    0.261285    11.00000    0.06216    0.07893 = 
         0.05914   -0.03371    0.02903   -0.03520 
AFIX 137 
H20A  2    0.234519    0.803929    0.242237    11.00000   -1.50000 
H20B  2    0.290938    0.781547    0.270354    11.00000   -1.50000 
H20C  2    0.262691    0.748571    0.318231    11.00000   -1.50000 
AFIX   0 
C21   1    0.155193    0.623512    0.228737    11.00000    0.06018    0.03032 = 
         0.03740   -0.00726    0.02463   -0.01637 
C22   1    0.154242    0.636740    0.311265    11.00000    0.13491    0.06082 = 
         0.04775   -0.00753    0.05661   -0.00522 
AFIX 137 
H22A  2    0.166829    0.681408    0.332360    11.00000   -1.50000 
H22B  2    0.175918    0.604875    0.357986    11.00000   -1.50000 
H22C  2    0.119337    0.632894    0.299338    11.00000   -1.50000 
AFIX   0 
C23   1    0.231243    0.496222    0.069340    11.00000    0.03259    0.03958 = 
         0.04339    0.01386    0.01634    0.01008 
C24   1    0.267468    0.444980    0.077262    11.00000    0.08321    0.06930 = 
         0.12141    0.03958    0.06790    0.05153 
AFIX 137 
H24A  2    0.254504    0.401611    0.080954    11.00000   -1.50000 
H24B  2    0.300333    0.452688    0.132140    11.00000   -1.50000 
H24C  2    0.271675    0.446539    0.023964    11.00000   -1.50000 
AFIX   0 
CO2   6    0.500000    0.474135    0.250000    10.50000    0.06569    0.04396 = 
         0.05458    0.00000    0.03706    0.00000 
N9    4    0.530955    0.479534    0.157046    11.00000    0.06622    0.03350 = 
         0.05777    0.00101    0.03496   -0.00053 
N10   4    0.452951    0.554168    0.165362    11.00000    0.08183    0.04927 = 
         0.08463    0.00691    0.04724    0.02653 
N11   4    0.588441    0.392224    0.197119    11.00000    0.08403    0.09072 = 
         0.08527    0.00123    0.04562    0.02501 
N12   4    0.555756    0.408235    0.341268    11.00000    0.06871    0.05926 = 
         0.05981    0.01935    0.03026    0.01891 
C25   1    0.575373    0.453744    0.168046    11.00000    0.06369 
C26   1    0.608074    0.496350    0.148502    11.00000    0.09119 
AFIX  43 
H26A  2    0.640987    0.482222    0.162632    11.00000   -1.20000 
AFIX   0 
C27   1    0.590565    0.554419    0.111014    11.00000    0.10162 
AFIX  43 
H27A  2    0.611994    0.582174    0.099980    11.00000   -1.20000 
AFIX   0 
C28   1    0.543510    0.576408    0.087480    11.00000    0.09309 
AFIX  43 
H28A  2    0.530597    0.616594    0.055479    11.00000   -1.20000 
AFIX   0 
C29   1    0.514921    0.537182    0.112511    11.00000    0.06418 
C30   1    0.460960    0.557445    0.086781    11.00000    0.07829 
AFIX  23 
H30A  2    0.454534    0.602948    0.062674    11.00000   -1.20000 
H30B  2    0.436365    0.528004    0.038251    11.00000   -1.20000 
AFIX   0 
C31   1    0.471786    0.615757    0.220263    11.00000    0.08661 
AFIX  23 
H31A  2    0.455922    0.620305    0.258378    11.00000   -1.20000 
H31B  2    0.461440    0.654160    0.178967    11.00000   -1.20000 
AFIX   0 
PART   1 
C32   1    0.400411    0.557179    0.153352    10.50000    0.09308 
AFIX 137 
H32A  2    0.385916    0.601019    0.131587    10.50000   -1.50000 
H32B  2    0.402432    0.548537    0.211626    10.50000   -1.50000 
H32C  2    0.378763    0.523935    0.109043    10.50000   -1.50000 
AFIX   0 
PART   2 
C32B  1    0.397666    0.539058    0.120768    10.50000    0.08570 
AFIX 137 
H32D  2    0.379278    0.564737    0.064736    10.50000   -1.50000 
H32E  2    0.385108    0.550518    0.161847    10.50000   -1.50000 
H32F  2    0.392254    0.491982    0.106395    10.50000   -1.50000 
AFIX   0 
PART   0 
C33   1    0.635733    0.365964    0.207665    11.00000    0.09574 
AFIX 137 
H33A  2    0.662828    0.398638    0.238212    11.00000   -1.50000 
H33B  2    0.631197    0.356014    0.147790    11.00000   -1.50000 
H33C  2    0.644922    0.325612    0.244071    11.00000   -1.50000 
AFIX   0 
C34   1    0.549520    0.342359    0.171723    11.00000    0.07534 
AFIX 137 
H34A  2    0.519662    0.361913    0.170114    11.00000   -1.50000 
H34B  2    0.562634    0.306541    0.216267    11.00000   -1.50000 
H34C  2    0.539957    0.324916    0.111621    11.00000   -1.50000 
AFIX   0 
C35   1    0.584829    0.370948    0.396532    11.00000    0.06527 
C36   1    0.620349    0.328629    0.464330    11.00000    0.07550 
AFIX 137 
H36A  2    0.652817    0.351672    0.499532    11.00000   -1.50000 
H36B  2    0.625209    0.289487    0.435920    11.00000   -1.50000 
H36C  2    0.607710    0.315314    0.504661    11.00000   -1.50000 
AFIX   0 
B1    3    0.227652    1.007864    0.623185    11.00000    0.06170    0.03613 = 
         0.06833    0.00543    0.03558   -0.00367 
PART   1 
F1    5    0.224670    1.046815    0.683769    10.75000    0.06574 
F2    5    0.275775    0.971950    0.667706    10.75000    0.09268 
F3    5    0.190638    0.960827    0.581899    10.75000    0.07723 
F4    5    0.231845    1.043565    0.556650    10.75000    0.06729 
PART   2 
F1B   5    0.225086    1.006960    0.710934    10.25000    0.08167 
F2B   5    0.259124    1.038615    0.624487    10.25000    0.10357 
F3B   5    0.228547    0.943674    0.627052    10.25000    0.11837 
F4B   5    0.179914    1.033569    0.558602    10.25000    0.09025 
PART   0 
B2    3    0.424839    0.747651    0.350743    11.00000    0.02802    0.05174 = 
         0.03608    0.00378    0.01622    0.00554 
F5    5    0.417921    0.815949    0.344038    11.00000    0.05254 
PART   1 
F6    5    0.458533    0.733349    0.439092    10.75000    0.06667 
F7    5    0.380482    0.718794    0.321297    10.75000    0.06464 
F8    5    0.446609    0.735717    0.297687    10.75000    0.06654 
PART   2 
F6B   5    0.398566    0.721773    0.397242    10.25000    0.08647 
F7B   5    0.389881    0.700621    0.277323    10.25000    0.07308 
F8B   5    0.472366    0.722185    0.379896    10.25000    0.07803 
PART   0 
B3    3    0.500000    0.201763    0.250000    10.50000    0.07454    0.06900 = 
         0.04241    0.00000    0.01358    0.00000 
F9    5    0.465312    0.163398    0.255237    11.00000    0.09997 
F10   5    0.472310    0.242532    0.175036    11.00000    0.11396 
B4    3    0.250000    0.750000    0.500000    10.50000    0.05101    0.07840 = 
         0.10643   -0.01580    0.04162   -0.03165 
F11   5    0.205531    0.776203    0.407058    10.66667    0.10845 
F12   5    0.241874    0.803253    0.553775    10.66667    0.10590 
F13   5    0.220413    0.712164    0.509753    10.66667    0.11500 
  
HKLF 4 
  
REM  jyy44 in C2/c 
REM R1 =  0.1226 for    8006 Fo > 4sig(Fo)  and  0.1335 for all    9317 data 
REM    513 parameters refined using      0 restraints 
  
END 
  
WGHT      0.1582    158.5172 
  
REM Highest difference peak  2.573,  deepest hole -1.559,  1-sigma level  0.157 
Q1    1   0.4792  0.5031  0.2378  11.00000  0.05    2.57 
Q2    1   0.2450  0.6919  0.5175  11.00000  0.05    1.94 
Q3    1   0.5000  0.6300  0.2500  10.50000  0.05    1.85 
Q4    1   0.4341  0.7295  0.4407  11.00000  0.05    1.57 
Q5    1   0.4707  0.7225  0.4179  11.00000  0.05    1.53 
Q6    1   0.4668  0.7292  0.3395  11.00000  0.05    1.53 
Q7    1   0.2002  0.7342  0.4858  11.00000  0.05    1.45 
Q8    1   0.4345  0.1043  0.2170  11.00000  0.05    1.31 
Q9    1   0.4579  0.1782  0.3232  11.00000  0.05    1.30 
Q10   1   0.5000  0.1562  0.2500  10.50000  0.05    1.27 
;
_shelx_res_checksum              42539
